# Supplementary material for: 9-(2-Chloro­benz­yloxy)-6,7-dihydro-2H-benzo[c][1,2,4]triazolo[4,3-a]azepin-3(5H)-one
Source: Acta Crystallogr Sect E Struct Rep Online. 2011 Jun 25;67(Pt 7):o1821. doi: 10.1107/S1600536811024470 (PMC3151951; doi:10.1107/S1600536811024470)
Supplement: Supplementary file 1 [file e-67-o1821-sup1.cif]

##############################################################################
#                                                                            #
# This CIF contains the data in a paper accepted for publication in          #
# Acta Crystallographica Section E. It conforms to the requirements of       #
# Notes for Authors for Acta Crystallographica Section E, and has been       #
# peer reviewed under the auspices of the IUCr Commission on Journals.       #
#                                                                            #
# Full details of the Crystallographic Information File format               #
# are given in the paper "The Crystallographic Information File (CIF):       #
# a New Standard Archive File for Crystallography" by S. R. Hall, F. H.      #
# Allen and I. D. Brown [Acta Cryst. (1991), A47, 655-685].                  #
#                                                                            #
# The current version of the core CIF dictionary is obtainable from          #
# ftp://ftp.iucr.org/pub/cif_core.dic.                                       #
#                                                                            #
# Software is freely available for graphical display of the structure(s)     #
# in this CIF. For information consult the CIF software page                 #
# http://www.iucr.org/resources/cif/software.                                #
#                                                                            #
# This file may be used for bona fide research purposes within the           #
# scientific community so long as proper attribution is given to the journal # 
# article from which it was obtained.                                        #
#                                                                            #
##############################################################################
data_global
_audit_creation_method     'SHELXL-97'
_journal_data_validation_number     ?
_journal_date_recd_electronic     2011-06-07
_journal_date_accepted     2011-06-22
_journal_name_full     'Acta Crystallographica, Section E'
_journal_year     2011
_journal_volume     67
_journal_issue      7
_journal_page_first     o1821
_journal_page_last     o1821
_journal_paper_category     QO
_journal_coeditor_code     CV5117
_publ_contact_author_name     'Prof. Rong-Bi Han'
_publ_contact_author_address
;
Key Laboratory of Organism Functional
Factors of the Changbai Mountain,
Yanbian University, Ministry of Education,
Yanji 133002, Jilin Province
People's Republic of China
;
_publ_contact_author_email     rongbihan@ybu.edu.cn
_publ_contact_author_fax     '(86)433 2732187'
_publ_contact_author_phone     '(86)433 2732187'
_publ_section_title
;\
9-(2-Chlorobenzyloxy)-6,7-dihydro-2<i>H</i>-benzo[<i>c</i>][1,2,4]triazolo[4,3-\
<i>a</i>]azepin-3(5<i>H</i>)-one
;
loop_
    _publ_author_name
    _publ_author_footnote
    _publ_author_address
    'Da-Cheng Jin' .
;
Institute of Chemical Technology of Yanbian University,
Yanji 133002, Jilin Province
People's Republic of China
;
    'Wen-Bin Zhang' .
;
Department of Chemistry, College of Science,
Yanbian University,
Yanji 133002, Jilin Province
People's Republic of China
;
    'Feng-Yu Piao' .
;
Department of Chemistry, College of Science,
Yanbian University,
Yanji 133002, Jilin Province
People's Republic of China
;
    'Rong-Bi Han' .
;
Key Laboratory of Natural Resources of Changbai Mountain
& Functional Molecules (Yanbian University),
Ministry of Education,
Yanji 133002, Jilin Province
People's Republic of China
;
data_I
_chemical_name_systematic
;
9-(2-Chlorobenzyloxy)-6,7-dihydro-2<i>H</i>-
benzo[<i>c</i>][1,2,4]triazolo[4,3-<i>a</i>]azepin-3(5<i>H</i>)-one
;
_chemical_name_common     ?
_chemical_formula_moiety     'C18 H16 Cl N3 O2'
_chemical_formula_sum     'C18 H16 Cl N3 O2'
_chemical_formula_iupac     'C18 H16 Cl N3 O2'
_chemical_formula_weight     341.79
_chemical_melting_point     ?
_symmetry_cell_setting     monoclinic
_symmetry_space_group_name_H-M     'C 2/c'
_symmetry_space_group_name_Hall     '-C 2yc'
loop_
    _symmetry_equiv_pos_as_xyz
    'x, y, z'
    '-x, y, -z+1/2'
    'x+1/2, y+1/2, z'
    '-x+1/2, y+1/2, -z+1/2'
    '-x, -y, -z'
    'x, -y, z-1/2'
    '-x+1/2, -y+1/2, -z'
    'x+1/2, -y+1/2, z-1/2'
_cell_length_a     28.421(11)
_cell_length_b     8.009(4)
_cell_length_c     14.896(8)
_cell_angle_alpha     90.00
_cell_angle_beta     112.654(18)
_cell_angle_gamma     90.00
_cell_volume     3129(3)
_cell_formula_units_Z     8
_cell_measurement_reflns_used     12565
_cell_measurement_theta_min     3.11
_cell_measurement_theta_max     27.56
_cell_measurement_temperature     291(2)
_exptl_crystal_description     block
_exptl_crystal_colour     colourless
_exptl_crystal_size_max     0.35
_exptl_crystal_size_mid     0.28
_exptl_crystal_size_min     0.25
_exptl_crystal_density_diffrn     1.451
_exptl_crystal_density_meas     ?
_exptl_crystal_density_method     'not measured'
_exptl_crystal_F_000     1424
_exptl_absorpt_coefficient_mu     0.260
_exptl_absorpt_correction_type     multi-scan
_exptl_absorpt_process_details     '(ABSCOR; Higashi, 1995)'
_exptl_absorpt_correction_T_min     0.9144
_exptl_absorpt_correction_T_max     0.9377
_exptl_special_details
;
(See detailed section in the paper)
;
_diffrn_ambient_temperature     291(2)
_diffrn_radiation_type     MoK\a
_diffrn_radiation_wavelength     0.71073
_diffrn_radiation_source     'fine-focus sealed tube'
_diffrn_radiation_monochromator     graphite
_diffrn_measurement_device_type     'Rigaku R-AXIS RAPID'
_diffrn_measurement_method     \w
_diffrn_detector_area_resol_mean     ?
_diffrn_reflns_number     14713
_diffrn_reflns_av_R_equivalents     0.0191
_diffrn_reflns_av_sigmaI/netI     0.0155
_diffrn_reflns_theta_min     3.11
_diffrn_reflns_theta_max     27.48
_diffrn_reflns_theta_full     27.48
_diffrn_measured_fraction_theta_max     0.995
_diffrn_measured_fraction_theta_full     0.995
_diffrn_reflns_limit_h_min     -35
_diffrn_reflns_limit_h_max     36
_diffrn_reflns_limit_k_min     -8
_diffrn_reflns_limit_k_max     10
_diffrn_reflns_limit_l_min     -19
_diffrn_reflns_limit_l_max     19
_diffrn_standards_number     0
_diffrn_standards_interval_count     0
_diffrn_standards_interval_time     0
_diffrn_standards_decay_%     0
_refine_special_details
;
Refinement of <i>F</i>^2^ against ALL reflections. The weighted <i>R</i>-factor
<i>wR</i> and goodness of fit <i>S</i> are based on <i>F</i>^2^, conventional
<i>R</i>-factors <i>R</i> are based on <i>F</i>, with <i>F</i> set to zero for
negative <i>F</i>^2^. The threshold expression of <i>F</i>^2^ >
\s(<i>F</i>^2^) is used only for calculating <i>R</i>-factors(gt) <i>etc</i>.
and is not relevant to the choice of reflections for refinement.
<i>R</i>-factors based on <i>F</i>^2^ are statistically about twice as large
as those based on <i>F</i>, and <i>R</i>- factors based on ALL data will be
even larger.
;
_reflns_number_total     3569
_reflns_number_gt     3033
_reflns_threshold_expression     I>2\s(I)
_refine_ls_structure_factor_coef     Fsqd
_refine_ls_matrix_type     full
_refine_ls_R_factor_all     0.0454
_refine_ls_R_factor_gt     0.0396
_refine_ls_wR_factor_gt     0.1092
_refine_ls_wR_factor_ref     0.1126
_refine_ls_goodness_of_fit_ref     1.068
_refine_ls_restrained_S_all     1.068
_refine_ls_number_reflns     3569
_refine_ls_number_parameters     217
_refine_ls_number_restraints     0
_refine_ls_hydrogen_treatment     constr
_refine_ls_weighting_scheme     calc
_refine_ls_weighting_details
         'calc w=1/[\s^2^(Fo^2^)+(0.0667P)^2^+1.2865P] where P=(Fo^2^+2Fc^2^)/3'
_atom_sites_solution_hydrogens     geom
_atom_sites_solution_primary     direct
_atom_sites_solution_secondary     difmap
_refine_ls_shift/su_max     0.002
_refine_ls_shift/su_mean     0.000
_refine_diff_density_max     0.212
_refine_diff_density_min     -0.355
_refine_ls_extinction_method     none
_refine_ls_extinction_coef     ?
loop_
    _atom_type_symbol
    _atom_type_description
    _atom_type_scat_dispersion_real
    _atom_type_scat_dispersion_imag
    _atom_type_scat_source
    'C' 'C' 0.0033 0.0016
                         'International Tables Vol C Tables 4.2.6.8 and 6.1.1.4'
    'H' 'H' 0.0000 0.0000
                         'International Tables Vol C Tables 4.2.6.8 and 6.1.1.4'
    'N' 'N' 0.0061 0.0033
                         'International Tables Vol C Tables 4.2.6.8 and 6.1.1.4'
    'O' 'O' 0.0106 0.0060
                         'International Tables Vol C Tables 4.2.6.8 and 6.1.1.4'
    'Cl' 'Cl' 0.1484 0.1585
                         'International Tables Vol C Tables 4.2.6.8 and 6.1.1.4'
_computing_data_collection     'RAPID-AUTO (Rigaku, 1998)'
_computing_cell_refinement     'RAPID-AUTO (Rigaku, 1998)'
_computing_data_reduction     'CrystalStructure (Rigaku/MSC, 2002)'
_computing_structure_solution     'SHELXS97 (Sheldrick, 2008)'
_computing_structure_refinement     'SHELXL97 (Sheldrick, 2008)'
_computing_molecular_graphics     'PLATON (Spek, 2009)'
_computing_publication_material     'SHELXL97 (Sheldrick, 2008)'
loop_
    _atom_site_type_symbol
    _atom_site_label
    _atom_site_fract_x
    _atom_site_fract_y
    _atom_site_fract_z
    _atom_site_U_iso_or_equiv
    _atom_site_adp_type
    _atom_site_calc_flag
    _atom_site_refinement_flags
    _atom_site_occupancy
    _atom_site_symmetry_multiplicity
    _atom_site_disorder_assembly
    _atom_site_disorder_group
    C C1 1.12595(5) 0.48226(18) 0.42519(11) 0.0357(3) Uani d . 1 1 . .
    C C2 1.17285(6) 0.4037(2) 0.45532(13) 0.0466(4) Uani d . 1 1 . .
    H H2 1.1863 0.3715 0.4102 0.056 Uiso calc R 1 1 . .
    C C3 1.19933(6) 0.3737(2) 0.55289(14) 0.0499(4) Uani d . 1 1 . .
    H H3 1.2310 0.3217 0.5740 0.060 Uiso calc R 1 1 . .
    C C4 1.17895(5) 0.4207(2) 0.61950(12) 0.0441(4) Uani d . 1 1 . .
    H H4 1.1965 0.3982 0.6853 0.053 Uiso calc R 1 1 . .
    C C5 1.13222(5) 0.50153(17) 0.58801(11) 0.0348(3) Uani d . 1 1 . .
    H H5 1.1189 0.5342 0.6334 0.042 Uiso calc R 1 1 . .
    C C6 1.10491(5) 0.53472(15) 0.49043(10) 0.0285(3) Uani d . 1 1 . .
    C C7 1.05452(5) 0.62455(16) 0.45363(9) 0.0302(3) Uani d . 1 1 . .
    H H7A 1.0568 0.7245 0.4188 0.036 Uiso calc R 1 1 . .
    H H7B 1.0283 0.5531 0.4091 0.036 Uiso calc R 1 1 . .
    C C8 0.99692(4) 0.75568(15) 0.51182(9) 0.0280(3) Uani d . 1 1 . .
    C C9 0.98445(5) 0.80010(17) 0.58989(9) 0.0321(3) Uani d . 1 1 . .
    H H9 1.0058 0.7714 0.6530 0.038 Uiso calc R 1 1 . .
    C C10 0.94008(5) 0.88719(17) 0.57312(9) 0.0305(3) Uani d . 1 1 . .
    H H10 0.9319 0.9164 0.6257 0.037 Uiso calc R 1 1 . .
    C C11 0.90681(4) 0.93338(15) 0.47889(9) 0.0256(2) Uani d . 1 1 . .
    C C12 0.91964(5) 0.88864(16) 0.40076(9) 0.0283(3) Uani d . 1 1 . .
    C C13 0.96483(5) 0.79982(17) 0.41914(9) 0.0300(3) Uani d . 1 1 . .
    H H13 0.9734 0.7697 0.3671 0.036 Uiso calc R 1 1 . .
    C C14 0.88795(6) 0.9227(2) 0.29509(10) 0.0419(4) Uani d . 1 1 . .
    H H14A 0.8630 0.8338 0.2711 0.050 Uiso calc R 1 1 . .
    H H14B 0.9101 0.9166 0.2594 0.050 Uiso calc R 1 1 . .
    C C15 0.85993(5) 1.08733(19) 0.27128(10) 0.0378(3) Uani d . 1 1 . .
    H H15A 0.8820 1.1745 0.3106 0.045 Uiso calc R 1 1 . .
    H H15B 0.8521 1.1141 0.2035 0.045 Uiso calc R 1 1 . .
    C C16 0.81139(6) 1.0853(2) 0.28893(10) 0.0455(4) Uani d . 1 1 . .
    H H16A 0.7919 1.1848 0.2605 0.055 Uiso calc R 1 1 . .
    H H16B 0.7913 0.9893 0.2563 0.055 Uiso calc R 1 1 . .
    C C17 0.86043(4) 1.02428(15) 0.47298(9) 0.0261(2) Uani d . 1 1 . .
    C C18 0.78474(5) 1.15106(18) 0.42277(10) 0.0325(3) Uani d . 1 1 . .
    Cl Cl1 1.091807(19) 0.51334(6) 0.30151(3) 0.05919(16) Uani d . 1 1 . .
    N N1 0.81980(4) 1.07857(14) 0.39169(8) 0.0305(2) Uani d . 1 1 . .
    N N2 0.85271(4) 1.05951(16) 0.55146(8) 0.0359(3) Uani d . 1 1 . .
    N N3 0.80577(4) 1.13648(16) 0.51955(9) 0.0377(3) Uani d . 1 1 . .
    H H3A 0.7916 1.1713 0.5577 0.045 Uiso calc R 1 1 . .
    O O1 1.04149(3) 0.66817(13) 0.53366(7) 0.0348(2) Uani d . 1 1 . .
    O O2 0.74323(4) 1.21405(16) 0.37020(7) 0.0452(3) Uani d . 1 1 . .
loop_
    _atom_site_aniso_label
    _atom_site_aniso_U_11
    _atom_site_aniso_U_22
    _atom_site_aniso_U_33
    _atom_site_aniso_U_12
    _atom_site_aniso_U_13
    _atom_site_aniso_U_23
    C1 0.0366(7) 0.0354(7) 0.0399(7) 0.0023(5) 0.0201(6) -0.0008(6)
    C2 0.0399(8) 0.0489(9) 0.0607(10) 0.0052(6) 0.0300(7) -0.0076(7)
    C3 0.0278(7) 0.0536(9) 0.0658(11) 0.0099(6) 0.0153(7) -0.0039(8)
    C4 0.0295(7) 0.0483(9) 0.0469(8) 0.0033(6) 0.0065(6) 0.0015(7)
    C5 0.0297(6) 0.0379(7) 0.0374(7) 0.0015(5) 0.0136(5) -0.0019(5)
    C6 0.0268(6) 0.0254(6) 0.0361(7) 0.0002(4) 0.0152(5) -0.0015(5)
    C7 0.0297(6) 0.0309(6) 0.0319(6) 0.0050(5) 0.0140(5) 0.0004(5)
    C8 0.0246(6) 0.0266(6) 0.0338(6) 0.0033(4) 0.0124(5) -0.0002(5)
    C9 0.0298(6) 0.0386(7) 0.0265(6) 0.0061(5) 0.0094(5) 0.0021(5)
    C10 0.0302(6) 0.0379(7) 0.0259(6) 0.0049(5) 0.0136(5) -0.0007(5)
    C11 0.0251(6) 0.0261(6) 0.0271(6) 0.0012(4) 0.0119(4) -0.0007(4)
    C12 0.0288(6) 0.0311(6) 0.0268(6) 0.0047(5) 0.0127(5) 0.0017(5)
    C13 0.0310(6) 0.0338(7) 0.0294(6) 0.0057(5) 0.0163(5) -0.0007(5)
    C14 0.0463(8) 0.0545(9) 0.0259(7) 0.0207(7) 0.0149(6) 0.0019(6)
    C15 0.0440(8) 0.0460(8) 0.0253(6) 0.0127(6) 0.0154(5) 0.0060(5)
    C16 0.0358(7) 0.0739(11) 0.0235(6) 0.0178(7) 0.0077(5) -0.0028(6)
    C17 0.0257(6) 0.0277(6) 0.0264(6) 0.0021(4) 0.0119(4) 0.0002(4)
    C18 0.0277(6) 0.0399(7) 0.0325(6) 0.0050(5) 0.0145(5) -0.0021(5)
    Cl1 0.0724(3) 0.0747(3) 0.0384(2) 0.0194(2) 0.0300(2) 0.00614(19)
    N1 0.0249(5) 0.0410(6) 0.0260(5) 0.0065(4) 0.0101(4) -0.0024(4)
    N2 0.0334(6) 0.0482(7) 0.0292(6) 0.0144(5) 0.0156(5) 0.0031(5)
    N3 0.0325(6) 0.0529(7) 0.0325(6) 0.0155(5) 0.0179(5) 0.0019(5)
    O1 0.0293(5) 0.0439(6) 0.0324(5) 0.0127(4) 0.0133(4) 0.0010(4)
    O2 0.0291(5) 0.0698(7) 0.0355(5) 0.0178(5) 0.0113(4) -0.0014(5)
_geom_special_details
;
All e.s.d.'s (except the e.s.d. in the dihedral angle between two l.s. planes)
are estimated using the full covariance matrix. The cell e.s.d.'s are taken
into account individually in the estimation of e.s.d.'s in distances, angles
and torsion angles; correlations between e.s.d.'s in cell parameters are only
used when they are defined by crystal symmetry. An approximate (isotropic)
treatment of cell e.s.d.'s is used for estimating e.s.d.'s involving l.s.
planes.
;
loop_
    _geom_bond_atom_site_label_1
    _geom_bond_atom_site_label_2
    _geom_bond_site_symmetry_2
    _geom_bond_distance
    _geom_bond_publ_flag
    C1 C2 . 1.383(2) ?
    C1 C6 . 1.3879(19) ?
    C1 Cl1 . 1.7379(18) ?
    C2 C3 . 1.376(3) ?
    C2 H2 . 0.9300 ?
    C3 C4 . 1.380(2) ?
    C3 H3 . 0.9300 ?
    C4 C5 . 1.387(2) ?
    C4 H4 . 0.9300 ?
    C5 C6 . 1.384(2) ?
    C5 H5 . 0.9300 ?
    C6 C7 . 1.5048(17) ?
    C7 O1 . 1.4214(17) ?
    C7 H7A . 0.9700 ?
    C7 H7B . 0.9700 ?
    C8 O1 . 1.3726(15) ?
    C8 C13 . 1.3759(19) ?
    C8 C9 . 1.3865(19) ?
    C9 C10 . 1.3770(18) ?
    C9 H9 . 0.9300 ?
    C10 C11 . 1.4066(18) ?
    C10 H10 . 0.9300 ?
    C11 C12 . 1.3938(18) ?
    C11 C17 . 1.4785(16) ?
    C12 C13 . 1.4000(17) ?
    C12 C14 . 1.5071(19) ?
    C13 H13 . 0.9300 ?
    C14 C15 . 1.510(2) ?
    C14 H14A . 0.9700 ?
    C14 H14B . 0.9700 ?
    C15 C16 . 1.501(2) ?
    C15 H15A . 0.9700 ?
    C15 H15B . 0.9700 ?
    C16 N1 . 1.4565(19) ?
    C16 H16A . 0.9700 ?
    C16 H16B . 0.9700 ?
    C17 N2 . 1.3008(18) ?
    C17 N1 . 1.3827(16) ?
    C18 O2 . 1.2441(16) ?
    C18 N3 . 1.3363(19) ?
    C18 N1 . 1.3782(16) ?
    N2 N3 . 1.3774(15) ?
    N3 H3A . 0.8600 ?
loop_
    _geom_angle_atom_site_label_1
    _geom_angle_atom_site_label_2
    _geom_angle_atom_site_label_3
    _geom_angle_site_symmetry_1
    _geom_angle_site_symmetry_3
    _geom_angle
    _geom_angle_publ_flag
    C2 C1 C6 . . 122.12(14) ?
    C2 C1 Cl1 . . 118.94(12) ?
    C6 C1 Cl1 . . 118.93(11) ?
    C3 C2 C1 . . 119.25(14) ?
    C3 C2 H2 . . 120.4 ?
    C1 C2 H2 . . 120.4 ?
    C2 C3 C4 . . 120.11(14) ?
    C2 C3 H3 . . 119.9 ?
    C4 C3 H3 . . 119.9 ?
    C3 C4 C5 . . 119.77(15) ?
    C3 C4 H4 . . 120.1 ?
    C5 C4 H4 . . 120.1 ?
    C6 C5 C4 . . 121.43(14) ?
    C6 C5 H5 . . 119.3 ?
    C4 C5 H5 . . 119.3 ?
    C5 C6 C1 . . 117.29(12) ?
    C5 C6 C7 . . 122.98(11) ?
    C1 C6 C7 . . 119.72(12) ?
    O1 C7 C6 . . 109.31(11) ?
    O1 C7 H7A . . 109.8 ?
    C6 C7 H7A . . 109.8 ?
    O1 C7 H7B . . 109.8 ?
    C6 C7 H7B . . 109.8 ?
    H7A C7 H7B . . 108.3 ?
    O1 C8 C13 . . 124.30(11) ?
    O1 C8 C9 . . 116.29(11) ?
    C13 C8 C9 . . 119.40(12) ?
    C10 C9 C8 . . 119.33(12) ?
    C10 C9 H9 . . 120.3 ?
    C8 C9 H9 . . 120.3 ?
    C9 C10 C11 . . 122.07(12) ?
    C9 C10 H10 . . 119.0 ?
    C11 C10 H10 . . 119.0 ?
    C12 C11 C10 . . 118.30(11) ?
    C12 C11 C17 . . 126.21(11) ?
    C10 C11 C17 . . 115.48(11) ?
    C11 C12 C13 . . 118.86(11) ?
    C11 C12 C14 . . 125.62(11) ?
    C13 C12 C14 . . 115.49(11) ?
    C8 C13 C12 . . 122.04(11) ?
    C8 C13 H13 . . 119.0 ?
    C12 C13 H13 . . 119.0 ?
    C12 C14 C15 . . 116.89(12) ?
    C12 C14 H14A . . 108.1 ?
    C15 C14 H14A . . 108.1 ?
    C12 C14 H14B . . 108.1 ?
    C15 C14 H14B . . 108.1 ?
    H14A C14 H14B . . 107.3 ?
    C16 C15 C14 . . 112.75(14) ?
    C16 C15 H15A . . 109.0 ?
    C14 C15 H15A . . 109.0 ?
    C16 C15 H15B . . 109.0 ?
    C14 C15 H15B . . 109.0 ?
    H15A C15 H15B . . 107.8 ?
    N1 C16 C15 . . 113.26(11) ?
    N1 C16 H16A . . 108.9 ?
    C15 C16 H16A . . 108.9 ?
    N1 C16 H16B . . 108.9 ?
    C15 C16 H16B . . 108.9 ?
    H16A C16 H16B . . 107.7 ?
    N2 C17 N1 . . 110.23(11) ?
    N2 C17 C11 . . 120.56(11) ?
    N1 C17 C11 . . 129.18(11) ?
    O2 C18 N3 . . 129.51(12) ?
    O2 C18 N1 . . 126.32(13) ?
    N3 C18 N1 . . 104.16(11) ?
    C18 N1 C17 . . 107.84(11) ?
    C18 N1 C16 . . 119.35(11) ?
    C17 N1 C16 . . 132.51(11) ?
    C17 N2 N3 . . 105.25(11) ?
    C18 N3 N2 . . 112.51(10) ?
    C18 N3 H3A . . 123.7 ?
    N2 N3 H3A . . 123.7 ?
    C8 O1 C7 . . 116.19(10) ?
loop_
    _geom_hbond_atom_site_label_D
    _geom_hbond_atom_site_label_H
    _geom_hbond_atom_site_label_A
    _geom_hbond_site_symmetry_A
    _geom_hbond_distance_DH
    _geom_hbond_distance_HA
    _geom_hbond_distance_DA
    _geom_hbond_angle_DHA
    N3 H3A O2 7_676 0.86 1.95 2.7986(17) 170
    C15 H15B N2 6_575 0.97 2.66 3.410(2) 134
