# Supplementary material for: 9-(2-Chloro­benz­yloxy)-6,7-dihydro-2H-benzo[c][1,2,4]triazolo[4,3-a]azepin-3(5H)-one
Source: Acta Crystallogr Sect E Struct Rep Online. 2011 Jun 25;67(Pt 7):o1821. doi: 10.1107/S1600536811024470 (PMC3151951; doi:10.1107/S1600536811024470)
Supplement: Supplementary file 2 [file e-67-o1821-Isup2.hkl]

# 
# h,k,l, Fc-squared, Fo-squared, sigma(Fo-squared) and status flag 
# 
data_I
_shelx_title ' shelxl in C2/c' 
_shelx_refln_list_code          4 
_shelx_F_calc_maximum      414.88 
_exptl_crystal_F_000      1424.00 
_reflns_d_resolution_high  0.7701 
 
loop_ 
 _symmetry_equiv_pos_as_xyz 
 'x, y, z' 
 '-x, y, -z+1/2' 
 'x+1/2, y+1/2, z' 
 '-x+1/2, y+1/2, -z+1/2' 
 '-x, -y, -z' 
 'x, -y, z-1/2' 
 '-x+1/2, -y+1/2, -z' 
 'x+1/2, -y+1/2, z-1/2' 
 
_cell_length_a    28.4207 
_cell_length_b     8.0094 
_cell_length_c    14.8963 
_cell_angle_alpha  90.000 
_cell_angle_beta  112.654 
_cell_angle_gamma  90.000 
 
_shelx_F_squared_multiplier     1.000 
 
loop_ 
 _refln_index_h 
 _refln_index_k 
 _refln_index_l 
 _refln_F_squared_calc 
 _refln_F_squared_meas 
 _refln_F_squared_sigma 
 _refln_observed_status 
   4   0   0    35140.01    29369.35    427.95 o 
   6   0   0      251.25      209.92      4.00 o 
   8   0   0     2328.60     2272.81     35.74 o 
  10   0   0     6995.28     7205.41     98.12 o 
  12   0   0       68.47       41.76      2.71 o 
  14   0   0     2586.64     3041.82     19.56 o 
  16   0   0     1175.57     1329.30     18.78 o 
  18   0   0     5223.46     5376.81     38.85 o 
  20   0   0     2632.38     2688.71     19.38 o 
  22   0   0     5867.43     5971.63     94.00 o 
  24   0   0        0.31        4.36     10.58 o 
  26   0   0      771.03      735.17     37.66 o 
  28   0   0      307.19      291.95     18.67 o 
  30   0   0       12.04       20.54     13.38 o 
  32   0   0        9.99        6.85     23.34 o 
  34   0   0       47.09       36.10     15.87 o 
   3   1   0     4252.70     3980.72     22.94 o 
   5   1   0    11749.45    11273.10    131.63 o 
   7   1   0     1744.43     1600.55     14.13 o 
   9   1   0     1920.22     2212.99     13.98 o 
  11   1   0     1386.74     1174.28      7.64 o 
  13   1   0     2465.39     3053.88     20.47 o 
  15   1   0     5708.42     5760.37     32.97 o 
  17   1   0      928.69     1092.15      7.87 o 
  19   1   0       52.32       38.98      2.37 o 
  21   1   0       23.22       26.53      2.74 o 
  23   1   0     1375.39     1362.29      9.89 o 
  25   1   0      450.77      498.33      8.27 o 
  27   1   0     1829.07     1732.73     16.44 o 
  29   1   0       74.27       51.51     18.35 o 
  31   1   0      188.02      158.74     12.14 o 
  33   1   0       41.15       30.64     10.72 o 
   2   2   0     2956.07     3045.89     40.77 o 
   4   2   0   172127.47   129387.91   1669.37 o 
   6   2   0     3373.31     3200.44     19.04 o 
   8   2   0      138.11      128.92      1.71 o 
  10   2   0     5773.46     6124.18     55.35 o 
  12   2   0      144.29      107.70      2.72 o 
  14   2   0       25.82       27.79      6.71 o 
  16   2   0     1044.18     1089.72      8.60 o 
  18   2   0     1298.93     1267.84     10.03 o 
  20   2   0       68.43       77.48      4.59 o 
  22   2   0     2236.59     2159.13     17.09 o 
  24   2   0      952.33      921.41     10.12 o 
  26   2   0     1047.14      967.66     10.12 o 
  28   2   0       53.33       59.13      4.94 o 
  30   2   0        3.64        1.26     14.12 o 
  32   2   0        9.37       -4.17      9.12 o 
   1   3   0    13830.15    13950.94    200.32 o 
   3   3   0     1066.55      888.14      8.00 o 
   5   3   0     6399.79     6558.48     56.01 o 
   7   3   0      387.34      336.92      3.94 o 
   9   3   0    11545.46    12840.55     82.44 o 
  11   3   0     6207.42     6670.30     55.35 o 
  13   3   0        9.20       30.63      1.85 o 
  15   3   0      121.76      130.38      3.51 o 
  17   3   0      616.79      631.28      7.22 o 
  19   3   0      354.76      301.86      5.83 o 
  21   3   0      765.08      772.73     12.65 o 
  23   3   0      584.49      564.17      8.21 o 
  25   3   0      250.33      230.94      7.77 o 
  27   3   0       80.20       79.07      6.10 o 
  29   3   0      125.57      134.21      6.68 o 
  31   3   0      315.36      352.44     23.84 o 
   0   4   0      232.36      178.72      4.28 o 
   2   4   0     4033.47     4020.58     46.18 o 
   4   4   0     1723.70     1843.44     11.80 o 
   6   4   0     1827.05     1700.03     12.04 o 
   8   4   0    27684.08    29701.84    223.10 o 
  10   4   0      297.28      281.67      6.82 o 
  12   4   0     2264.68     2163.17     13.94 o 
  14   4   0       33.48       41.05      2.21 o 
  16   4   0      619.47      571.99      4.89 o 
  18   4   0      368.60      348.12      5.86 o 
  20   4   0      180.73      177.37      5.12 o 
  22   4   0      306.41      262.68      7.58 o 
  24   4   0      247.10      231.15      9.66 o 
  26   4   0       88.41       68.23      4.62 o 
  28   4   0       18.23        5.19      4.53 o 
  30   4   0      177.95      182.25     12.73 o 
   1   5   0     4701.35     4662.22     32.46 o 
   3   5   0     3150.30     3329.86     19.99 o 
   5   5   0    12066.52    12464.10     95.17 o 
   7   5   0     1708.40     1806.29     13.06 o 
   9   5   0      836.54      883.33     22.00 o 
  11   5   0       98.93      101.96      6.56 o 
  13   5   0      124.54      126.46      3.69 o 
  15   5   0        6.17        2.46      1.99 o 
  17   5   0       11.41       14.58      2.16 o 
  19   5   0      620.43      583.91      7.07 o 
  21   5   0      885.16      830.30     13.79 o 
  23   5   0       68.71       83.55      6.38 o 
  25   5   0       21.28       73.71     48.11 o 
  27   5   0       49.74       75.08      7.17 o 
  29   5   0       51.33       54.74      7.79 o 
   0   6   0       39.08       63.58      4.11 o 
   2   6   0      335.89      402.50     11.62 o 
   4   6   0        7.00       11.19      3.09 o 
   6   6   0     1737.30     1740.91     13.32 o 
   8   6   0      322.53      362.46      7.96 o 
  10   6   0       32.31       41.85      9.41 o 
  12   6   0     2385.96     2358.29     23.53 o 
  14   6   0      115.98      107.02      6.98 o 
  16   6   0     1121.55     1083.91     17.54 o 
  18   6   0      331.62      302.56      5.57 o 
  20   6   0        9.24        4.74      1.98 o 
  22   6   0        0.20        2.43      7.14 o 
  24   6   0      200.66      216.15      8.59 o 
  26   6   0        0.23       -0.56      6.52 o 
   1   7   0     4164.76     4094.01     35.78 o 
   3   7   0        2.14        3.19      3.86 o 
   5   7   0     1062.25     1040.02     12.77 o 
   7   7   0      245.11      250.24      5.84 o 
   9   7   0       71.15       65.75      5.31 o 
  11   7   0       43.84       35.95      5.13 o 
  13   7   0      127.62      131.39      8.50 o 
  15   7   0        7.97        7.99      4.65 o 
  17   7   0      364.47      364.70     10.79 o 
  19   7   0       30.30       26.75      3.28 o 
  21   7   0      326.46      340.50     27.80 o 
  23   7   0       74.47       92.96      8.13 o 
  25   7   0        2.20        2.63      8.35 o 
   0   8   0      219.24      243.26     14.26 o 
   2   8   0       37.22       36.70      3.99 o 
   4   8   0        9.44       12.97      2.97 o 
   6   8   0      193.29      243.61      6.99 o 
   8   8   0       20.74       25.38      5.41 o 
  10   8   0       30.39       28.00      5.07 o 
  12   8   0        1.80        2.58      5.02 o 
  14   8   0     1053.19      967.78     15.74 o 
  16   8   0      543.75      480.54     31.48 o 
  18   8   0        0.08       -3.90      3.90 o 
  20   8   0        2.22       -6.14      7.34 o 
   1   9   0        1.30        0.15      5.65 o 
   3   9   0      590.87      504.73     30.04 o 
   5   9   0       42.47       37.97     10.19 o 
   7   9   0        0.28        1.77      3.12 o 
   9   9   0       66.54       71.95      7.71 o 
  11   9   0        5.96        7.79      5.74 o 
  13   9   0       11.40       21.11      5.97 o 
  15   9   0        0.13       -0.18      4.64 o 
  17   9   0       39.98       59.47     17.53 o 
   0  10   0      133.03      162.63     16.59 o 
   2  10   0       24.85       30.47      7.68 o 
   4  10   0       49.10       60.48      8.04 o 
   6  10   0        2.16        1.35      6.28 o 
   8  10   0       16.15        8.50      8.99 o 
 -33   1   1       55.31       47.92     13.76 o 
 -31   1   1      125.09      128.67     15.25 o 
 -29   1   1      484.79      404.49     19.22 o 
 -27   1   1      134.99      117.36      5.43 o 
 -25   1   1      393.31      421.58      6.78 o 
 -23   1   1       64.22      100.63      9.09 o 
 -21   1   1      183.37      197.33      3.90 o 
 -19   1   1     2601.37     2647.55     18.23 o 
 -17   1   1      815.65      865.68      8.04 o 
 -15   1   1     7608.27     8153.77     58.14 o 
 -13   1   1     2928.84     3452.07     20.35 o 
 -11   1   1      806.65      924.51      6.89 o 
  -9   1   1     2261.76     2368.93     31.62 o 
  -7   1   1     4041.38     4369.94     34.95 o 
  -5   1   1     1328.40     1196.07     12.73 o 
  -3   1   1     4519.05     4764.68     35.65 o 
   1   1   1     4525.20     4503.52     21.88 o 
   3   1   1     7038.94     6821.64     33.07 o 
   5   1   1     6036.17     5900.40     27.11 o 
   7   1   1      430.39      406.39      2.80 o 
   9   1   1      271.91      256.56      3.40 o 
  11   1   1      180.35      169.03      4.03 o 
  13   1   1     2159.80     2345.55     15.02 o 
  15   1   1      271.60      314.13      5.80 o 
  17   1   1      405.21      383.02      5.22 o 
  19   1   1      875.78      959.52      7.48 o 
  21   1   1       25.65       16.42      2.87 o 
  23   1   1      276.07      274.42     11.16 o 
  25   1   1      589.89      592.20      6.20 o 
  27   1   1        2.11        3.08      2.42 o 
  29   1   1       24.94       25.43     17.50 o 
  31   1   1       41.57       37.96     10.63 o 
  33   1   1        1.10        3.57      9.87 o 
 -34   2   1       46.46       30.59     19.06 o 
 -32   2   1       62.66       91.33     23.50 o 
 -30   2   1       89.19       94.87      5.75 o 
 -28   2   1        0.66        6.43      3.15 o 
 -26   2   1       39.60       21.71      4.56 o 
 -24   2   1      675.38      663.86     13.60 o 
 -22   2   1      658.34      630.07      9.54 o 
 -20   2   1      258.50      240.14      9.03 o 
 -18   2   1      860.51      871.06      8.56 o 
 -16   2   1      122.05      106.90      3.76 o 
 -14   2   1     1280.63     1420.16      9.50 o 
 -12   2   1     1239.48     1216.54      6.08 o 
 -10   2   1     1893.28     1914.64     20.96 o 
  -8   2   1     1349.81     1559.54      9.18 o 
  -6   2   1     2570.83     2660.49     20.60 o 
  -4   2   1   167562.31   124126.48   2791.50 o 
  -2   2   1    10739.80    10360.51    126.05 o 
   0   2   1    12901.58    12698.06     79.68 o 
   2   2   1     3168.14     3378.08     30.04 o 
   4   2   1   102386.74    86693.10   1052.80 o 
   6   2   1     1720.29     1559.52     14.02 o 
   8   2   1     1926.14     1801.13      9.94 o 
  10   2   1      992.98     1176.58      6.93 o 
  12   2   1     1863.33     1998.24     11.28 o 
  14   2   1      912.01     1040.20      8.10 o 
  16   2   1     4928.15     5032.92     33.76 o 
  18   2   1      304.05      269.03      7.85 o 
  20   2   1        3.74        1.70      2.56 o 
  22   2   1       92.36      102.75      3.87 o 
  24   2   1      479.54      496.97      8.36 o 
  26   2   1     1701.36     1708.62     13.48 o 
  28   2   1       16.06       10.88      4.21 o 
  30   2   1        3.97        5.92      8.82 o 
  32   2   1       14.01       18.04     13.47 o 
 -33   3   1        0.88       -5.92      9.09 o 
 -31   3   1       10.67        9.10      3.83 o 
 -29   3   1       72.02       81.68     10.42 o 
 -27   3   1       11.19       11.85      3.99 o 
 -25   3   1      261.04      215.97      9.34 o 
 -23   3   1      758.63      674.91      8.19 o 
 -21   3   1        0.13        1.16      4.11 o 
 -19   3   1      297.39      354.61      7.17 o 
 -17   3   1      371.79      378.25      9.23 o 
 -15   3   1       41.21       81.31      1.98 o 
 -13   3   1      464.61      565.71      4.35 o 
 -11   3   1     8661.87     9399.47     76.24 o 
  -9   3   1    12905.13    14760.72    107.48 o 
  -7   3   1     1239.56     1319.75     11.87 o 
  -5   3   1     9173.26    10215.44    186.75 o 
  -3   3   1     1561.65     1589.37     16.18 o 
  -1   3   1      143.78      154.65      9.31 o 
   1   3   1      792.68      883.24      9.96 o 
   3   3   1      628.18      612.88     21.34 o 
   5   3   1      295.60      316.76      3.46 o 
   7   3   1     3380.26     3477.82     20.62 o 
   9   3   1      152.00      231.39      5.96 o 
  11   3   1       83.41      111.54      3.43 o 
  13   3   1      465.10      494.18      3.68 o 
  15   3   1     1271.88     1271.31      9.27 o 
  17   3   1       66.57       57.78      4.18 o 
  19   3   1     1360.20     1247.61     12.83 o 
  21   3   1      393.66      361.58      6.62 o 
  23   3   1      736.86      740.86      8.85 o 
  25   3   1      641.66      641.49      7.47 o 
  27   3   1        1.29        1.03      3.27 o 
  29   3   1      439.88      453.31     13.16 o 
  31   3   1      111.83      166.25     12.78 o 
 -32   4   1      221.98      225.74     11.73 o 
 -30   4   1      343.52      326.76      7.51 o 
 -28   4   1        0.12       -0.16      3.49 o 
 -26   4   1        1.39       -2.27      4.63 o 
 -24   4   1      162.86      216.11     19.48 o 
 -22   4   1     1581.22     1317.93     14.25 o 
 -20   4   1     1137.95     1040.02     10.88 o 
 -18   4   1     1800.39     1620.59     10.21 o 
 -16   4   1       34.48       39.68      3.13 o 
 -14   4   1      160.70      154.43      3.67 o 
 -12   4   1      107.82      122.93      8.44 o 
 -10   4   1      298.52      317.66      5.68 o 
  -8   4   1    33537.12    35837.58    315.57 o 
  -6   4   1        5.35       20.14      6.08 o 
  -4   4   1      410.99      553.01     16.18 o 
  -2   4   1     1020.31     1084.22     13.25 o 
   0   4   1      457.36      524.96      6.04 o 
   2   4   1     1255.36     1216.54     10.40 o 
   4   4   1     3787.80     4048.15     31.56 o 
   6   4   1     5864.72     6486.92     71.75 o 
   8   4   1     4355.16     4686.47     50.86 o 
  10   4   1      426.90      475.46      5.26 o 
  12   4   1      495.95      503.98      6.53 o 
  14   4   1      656.98      648.75      6.63 o 
  16   4   1       45.56       50.20      2.16 o 
  18   4   1       86.54       85.61      6.13 o 
  20   4   1      683.27      687.39      8.89 o 
  22   4   1      472.43      471.77      7.38 o 
  24   4   1       92.58       86.42      6.33 o 
  26   4   1       16.78       17.06      5.94 o 
  28   4   1      228.05      256.85      8.97 o 
  30   4   1      723.78      653.32     24.58 o 
 -29   5   1       67.32       82.78      6.87 o 
 -27   5   1      251.05      236.43      7.98 o 
 -25   5   1      755.64      699.60     11.37 o 
 -23   5   1       30.33       20.39      9.99 o 
 -21   5   1      270.74      234.55      3.53 o 
 -19   5   1       67.63       70.01      3.63 o 
 -17   5   1      104.07      107.65      9.24 o 
 -15   5   1      357.68      335.10      5.86 o 
 -13   5   1       57.12       75.92      9.74 o 
 -11   5   1      455.66      509.15     18.57 o 
  -9   5   1     1023.79     1043.84     10.36 o 
  -7   5   1     1847.01     1973.62     20.26 o 
  -5   5   1     4637.71     4829.80     37.56 o 
  -3   5   1       26.85       50.22      3.23 o 
  -1   5   1      515.60      532.98      5.67 o 
   1   5   1       86.20       89.27      5.68 o 
   3   5   1        0.75        5.46      4.00 o 
   5   5   1      386.16      390.47      8.17 o 
   7   5   1      346.56      336.75     11.21 o 
   9   5   1       27.95       36.40      9.05 o 
  11   5   1      855.22      828.09      8.38 o 
  13   5   1       59.10       57.54      3.66 o 
  15   5   1     1353.26     1281.90     12.50 o 
  17   5   1      349.11      371.63      5.94 o 
  19   5   1      728.68      663.07      7.90 o 
  21   5   1      274.03      269.23      6.70 o 
  23   5   1        5.95        3.33      5.00 o 
  25   5   1      124.67      139.59     10.31 o 
  27   5   1      194.25      242.43      9.87 o 
  29   5   1       17.61       35.34      8.44 o 
 -28   6   1      136.29      168.93     17.96 o 
 -26   6   1       15.79       15.53      8.57 o 
 -24   6   1       81.43       99.22      7.65 o 
 -22   6   1       66.01       31.74     11.50 o 
 -20   6   1        4.13        7.55      2.56 o 
 -18   6   1      761.31      647.75      7.49 o 
 -16   6   1      218.32      201.16      5.95 o 
 -14   6   1       99.20       86.03      4.96 o 
 -12   6   1     7839.23     7690.38     70.43 o 
 -10   6   1     1239.47     1303.74     11.84 o 
  -8   6   1      327.40      305.80      5.68 o 
  -6   6   1      133.79      121.43      4.32 o 
  -4   6   1      160.15      175.14      6.11 o 
  -2   6   1        2.19        6.81      3.76 o 
   0   6   1      115.93      138.67      6.71 o 
   2   6   1       62.90       67.11      5.36 o 
   4   6   1      320.61      291.65      4.65 o 
   6   6   1     1444.54     1468.93     15.55 o 
   8   6   1     1637.44     1615.59     11.06 o 
  10   6   1        0.61        1.68      2.56 o 
  12   6   1      855.03      828.11     10.50 o 
  14   6   1      725.76      750.16      9.29 o 
  16   6   1       44.84       50.49      3.85 o 
  18   6   1       18.55       21.65      2.72 o 
  20   6   1        8.66        7.97      1.87 o 
  22   6   1       23.58       19.45      6.88 o 
  24   6   1       78.60       47.93     15.55 o 
  26   6   1       61.90       47.78     14.78 o 
 -25   7   1      221.51      219.22     13.92 o 
 -23   7   1       12.36       12.86      8.13 o 
 -21   7   1      292.64      273.41     12.79 o 
 -19   7   1       13.04       21.99      5.09 o 
 -17   7   1      121.67      141.94      5.35 o 
 -15   7   1       45.14       37.16      4.59 o 
 -13   7   1        1.34       -4.32      4.79 o 
 -11   7   1        2.25        4.00      3.62 o 
  -9   7   1      102.66      120.17      9.43 o 
  -7   7   1        0.19        0.81      4.07 o 
  -5   7   1       73.99       89.84      7.33 o 
  -3   7   1      215.46      218.59      4.76 o 
  -1   7   1     1179.24     1198.12     31.76 o 
   1   7   1      510.33      485.11      7.42 o 
   3   7   1      829.72      867.55      8.44 o 
   5   7   1        1.81       -1.17      4.69 o 
   7   7   1        5.93        4.76      3.25 o 
   9   7   1       50.38       38.88      4.34 o 
  11   7   1      155.03      156.29     11.40 o 
  13   7   1        2.37        6.28      3.41 o 
  15   7   1      334.79      287.86      5.53 o 
  17   7   1       75.17       76.97      7.14 o 
  19   7   1       65.71       51.41      3.40 o 
  21   7   1       53.30       53.60     15.61 o 
  23   7   1       66.43       79.73      8.18 o 
 -22   8   1       19.18       30.68     10.45 o 
 -20   8   1       16.22       17.63     12.52 o 
 -18   8   1        0.34        2.69      4.12 o 
 -16   8   1     1722.23     1581.29     16.83 o 
 -14   8   1       38.52       34.19      6.77 o 
 -12   8   1      430.36      363.41     12.79 o 
 -10   8   1        0.95        5.50      3.96 o 
  -8   8   1        3.58        6.85      3.64 o 
  -6   8   1      401.83      430.20      6.48 o 
  -4   8   1       84.99       92.04      3.97 o 
  -2   8   1       29.83       36.86      2.89 o 
   0   8   1       20.29       14.02      2.12 o 
   2   8   1      146.09      142.21      4.45 o 
   4   8   1       16.29       20.37      3.01 o 
   6   8   1      191.39      202.63      6.51 o 
   8   8   1        0.35        0.55      3.92 o 
  10   8   1      763.89      803.34     10.91 o 
  12   8   1      424.90      375.20      8.78 o 
  14   8   1       14.01       20.87      5.90 o 
  16   8   1       44.24       73.22     23.65 o 
  18   8   1      101.11      112.37      6.24 o 
  20   8   1        0.87        0.49      6.59 o 
 -17   9   1      225.74      247.36      7.19 o 
 -15   9   1       29.45       21.95      5.84 o 
 -13   9   1       76.13       71.53     10.52 o 
 -11   9   1      351.61      342.69      8.26 o 
  -9   9   1       18.00       18.74      5.14 o 
  -7   9   1        0.01       -0.56      4.55 o 
  -5   9   1       32.96       30.87      8.40 o 
  -3   9   1      159.46      146.99     12.31 o 
  -1   9   1      381.56      364.79     12.54 o 
   1   9   1      124.92      116.20     13.34 o 
   3   9   1      335.40      317.35     10.94 o 
   5   9   1       15.50       16.24      6.31 o 
   7   9   1        5.48       10.22      5.89 o 
   9   9   1        9.00       17.59      3.96 o 
  11   9   1        5.31        3.42      5.29 o 
  13   9   1       29.37       18.66      5.04 o 
  15   9   1       10.48        5.06      4.59 o 
  -8  10   1        8.89        8.33      6.71 o 
  -6  10   1       14.33       21.32      8.27 o 
  -4  10   1       25.17       26.46      8.32 o 
  -2  10   1       57.60       63.97      9.09 o 
   0  10   1        5.27        8.83      7.73 o 
   2  10   1       16.88       18.75      8.34 o 
   4  10   1       21.76       20.25      8.77 o 
   6  10   1      232.02      277.75     13.28 o 
   8  10   1       21.20       19.99     10.45 o 
 -34   0   2        4.28       -6.22     23.03 o 
 -32   0   2       26.36       20.23     13.38 o 
 -30   0   2     1734.32     1549.40     51.04 o 
 -28   0   2     1269.75     1259.00     30.19 o 
 -26   0   2     1378.01     1374.17     30.19 o 
 -24   0   2      169.32      171.81     14.01 o 
 -22   0   2     2990.21     2907.24     25.42 o 
 -20   0   2       27.29       38.77      2.24 o 
 -18   0   2      343.43      243.44      5.20 o 
 -16   0   2     1333.75     1346.93     13.67 o 
 -14   0   2     2639.15     2456.65     27.39 o 
 -12   0   2      288.10      217.47      2.84 o 
 -10   0   2     3499.75     3881.78     60.64 o 
  -8   0   2     1418.50     1322.43     11.74 o 
  -6   0   2    37145.73    35346.86    416.35 o 
  -4   0   2     3481.76     3567.24     29.38 o 
   2   0   2      136.21      185.88      4.17 o 
   4   0   2    45620.49    40379.66    351.29 o 
   6   0   2     3748.26     3374.30     31.72 o 
   8   0   2     4671.74     4466.13     60.88 o 
  10   0   2     2552.86     2106.73     14.42 o 
  12   0   2    13733.89    14874.80    109.88 o 
  14   0   2     4374.40     4517.50     30.09 o 
  16   0   2      626.76      698.81      9.55 o 
  18   0   2      343.56      331.62      7.10 o 
  20   0   2     3419.91     3746.50     45.47 o 
  22   0   2     4801.25     4587.60     32.37 o 
  24   0   2       12.34       19.62     11.33 o 
  26   0   2      735.46      752.37     17.39 o 
  28   0   2       90.26       79.58     13.12 o 
  30   0   2       10.40        0.62     12.45 o 
  32   0   2      104.53      144.42     18.99 o 
 -35   1   2       40.38       66.01     11.61 o 
 -33   1   2      364.70      378.59     17.90 o 
 -31   1   2       65.53       95.52     12.94 o 
 -29   1   2       34.57       32.68      3.46 o 
 -27   1   2      168.85      172.47     11.21 o 
 -25   1   2        0.14        4.41      1.71 o 
 -23   1   2      141.34      158.52      7.31 o 
 -21   1   2        0.79        2.62      2.25 o 
 -19   1   2      376.34      350.09      5.17 o 
 -17   1   2    10728.37    11840.22     85.86 o 
 -15   1   2       50.06       25.69      3.03 o 
 -13   1   2    35916.11    36712.37    764.50 o 
 -11   1   2     8079.17     8187.42     48.06 o 
  -9   1   2     5078.59     5313.63     30.47 o 
  -7   1   2    23770.04    23105.50    177.44 o 
  -5   1   2     1166.63     1078.97      8.19 o 
  -3   1   2    16015.61    15480.03    110.36 o 
  -1   1   2    12308.93    12348.92     86.16 o 
   1   1   2     6731.69     6761.22     40.21 o 
   3   1   2     3000.42     2867.43     15.47 o 
   5   1   2     6601.53     6757.29     34.33 o 
   7   1   2      249.18      263.72      3.63 o 
   9   1   2     5572.17     6142.10     27.48 o 
  11   1   2     2166.95     1984.95     12.41 o 
  13   1   2      577.53      549.79      3.68 o 
  15   1   2      187.44      131.87      4.09 o 
  17   1   2     2825.00     2902.13     16.73 o 
  19   1   2        0.21        1.66      3.10 o 
  21   1   2     2598.05     2589.88     17.73 o 
  23   1   2       97.03      103.33      3.13 o 
  25   1   2      439.26      421.01      6.25 o 
  27   1   2       83.70       97.95      4.43 o 
  29   1   2      251.51      262.68     13.60 o 
  31   1   2      154.06      171.89     23.57 o 
 -34   2   2       28.37       25.43     10.32 o 
 -32   2   2      291.79      277.86     15.33 o 
 -30   2   2      405.30      368.36      7.03 o 
 -28   2   2        0.73        1.29      3.10 o 
 -26   2   2      596.38      525.70      9.88 o 
 -24   2   2      329.02      335.14      5.98 o 
 -22   2   2       39.84       33.01      3.57 o 
 -20   2   2      458.37      471.49      7.87 o 
 -18   2   2     4735.22     4621.16     33.84 o 
 -16   2   2      375.59      381.63      6.78 o 
 -14   2   2        4.34        6.30      1.84 o 
 -12   2   2     1342.72     1206.06      9.22 o 
 -10   2   2     6430.66     6715.91     43.65 o 
  -8   2   2     5166.77     5093.28     46.36 o 
  -6   2   2     1183.50     1119.90      6.90 o 
  -4   2   2    45514.21    43757.30    385.44 o 
  -2   2   2    12104.46    12226.92     77.31 o 
   0   2   2     3272.45     2959.24     27.53 o 
   2   2   2     4421.63     4671.14     47.29 o 
   4   2   2      137.89      213.85      3.07 o 
   6   2   2      425.20      326.40      9.81 o 
   8   2   2      455.68      608.01      4.33 o 
  10   2   2     3840.23     3515.48     25.36 o 
  12   2   2      743.71      911.41      5.40 o 
  14   2   2      586.64      596.03      5.14 o 
  16   2   2      204.02      175.35      6.67 o 
  18   2   2     3550.99     3517.33     26.47 o 
  20   2   2      152.03      157.36      5.48 o 
  22   2   2     1002.47     1080.85     10.00 o 
  24   2   2      501.36      533.90      7.35 o 
  26   2   2      306.33      292.94      6.66 o 
  28   2   2       74.61       85.48      4.89 o 
  30   2   2      101.45       85.71     11.52 o 
 -33   3   2       24.68      124.46     91.97 o 
 -31   3   2       40.34       61.98      4.52 o 
 -29   3   2      262.48      269.68      7.47 o 
 -27   3   2       22.67       30.34      5.23 o 
 -25   3   2       29.76       16.51      4.00 o 
 -23   3   2     2231.19     2209.62     18.50 o 
 -21   3   2     2864.89     2774.38     24.63 o 
 -19   3   2       90.45      101.65      4.34 o 
 -17   3   2     1256.22     1205.39      8.23 o 
 -15   3   2      514.91      653.51      8.51 o 
 -13   3   2     2897.86     2882.68     19.23 o 
 -11   3   2     1082.03      993.00      8.41 o 
  -9   3   2    10601.49    11489.22    114.06 o 
  -7   3   2      219.77      232.19      2.83 o 
  -5   3   2     4182.15     4133.78     32.67 o 
  -3   3   2     4654.29     4917.35     38.79 o 
  -1   3   2     2879.06     2449.09     23.41 o 
   1   3   2     4520.26     4190.98     33.86 o 
   3   3   2     3200.45     3340.66     19.70 o 
   5   3   2     2455.03     2311.56     12.42 o 
   7   3   2      209.19      186.81      4.11 o 
   9   3   2        0.45        2.25      2.04 o 
  11   3   2     1045.64     1266.98      8.63 o 
  13   3   2       13.93       12.60      2.98 o 
  15   3   2     1036.23     1066.13     12.49 o 
  17   3   2     1080.60     1109.43     12.67 o 
  19   3   2       98.57       88.80      9.02 o 
  21   3   2      489.42      491.18     10.77 o 
  23   3   2       16.25       25.43      4.14 o 
  25   3   2        2.80       -0.43      3.13 o 
  27   3   2      337.75      366.51      7.45 o 
  29   3   2       41.17       21.67      3.96 o 
 -32   4   2      105.05      146.21      7.43 o 
 -30   4   2        1.08       -3.42      4.27 o 
 -28   4   2      178.37      186.33      6.45 o 
 -26   4   2        3.63        7.18      5.98 o 
 -24   4   2       14.67       36.66      4.95 o 
 -22   4   2      487.55      382.41      7.15 o 
 -20   4   2       15.63        8.59      1.32 o 
 -18   4   2      246.73      315.87      6.43 o 
 -16   4   2      424.00      392.41      4.45 o 
 -14   4   2      387.66      392.26      6.01 o 
 -12   4   2     2849.91     2882.01     25.34 o 
 -10   4   2      229.99      199.69      7.27 o 
  -8   4   2    36726.39    38534.88    844.11 o 
  -6   4   2     4140.39     4144.28     41.67 o 
  -4   4   2      592.41      548.33      9.18 o 
  -2   4   2     1329.06     1291.43     18.21 o 
   0   4   2     2501.93     2437.73     21.94 o 
   2   4   2     2788.71     2779.90     22.68 o 
   4   4   2     1096.73     1136.36     10.86 o 
   6   4   2     4173.00     4270.30     28.71 o 
   8   4   2     2801.21     3072.78     19.42 o 
  10   4   2     1151.90     1163.23      8.93 o 
  12   4   2      700.85      724.61      7.38 o 
  14   4   2     3126.99     3083.15     30.12 o 
  16   4   2     1156.96     1190.39     13.81 o 
  18   4   2       30.46       44.04      2.16 o 
  20   4   2      606.33      592.95     16.87 o 
  22   4   2       72.00       80.81      5.00 o 
  24   4   2       81.68       88.80      8.36 o 
  26   4   2      233.42      258.15      9.52 o 
  28   4   2     1048.42     1039.38     15.75 o 
 -31   5   2       90.18      128.31     12.74 o 
 -29   5   2      138.62      129.82     18.10 o 
 -27   5   2       71.12       65.93      5.81 o 
 -25   5   2      106.51      101.30      5.20 o 
 -23   5   2       18.86       18.23      4.79 o 
 -21   5   2      331.09      356.14      4.37 o 
 -19   5   2     1431.80     1355.59     16.13 o 
 -17   5   2      507.68      478.46      5.66 o 
 -15   5   2      180.73      170.30      4.20 o 
 -13   5   2      123.27      116.76      3.79 o 
 -11   5   2      348.05      384.92      7.25 o 
  -9   5   2       17.93       47.96     16.00 o 
  -7   5   2      278.06      273.88      6.14 o 
  -5   5   2     1182.36     1406.60     17.72 o 
  -3   5   2      421.02      454.87      9.68 o 
  -1   5   2     2195.56     2146.13     36.26 o 
   1   5   2      277.56      254.68      4.69 o 
   3   5   2      173.84      165.85      9.33 o 
   5   5   2      509.53      399.32      5.94 o 
   7   5   2     1138.86     1180.57     10.97 o 
   9   5   2       14.18       20.49      3.37 o 
  11   5   2      744.63      784.97      7.13 o 
  13   5   2       79.90       88.78      4.86 o 
  15   5   2        3.21        3.79      2.36 o 
  17   5   2        4.33        7.58      2.49 o 
  19   5   2      225.19      216.53      5.86 o 
  21   5   2        0.98        1.92      3.66 o 
  23   5   2      125.05      153.53      7.62 o 
  25   5   2        1.73        1.54      4.46 o 
  27   5   2       76.88       84.40      9.84 o 
 -28   6   2        2.62        5.17      8.29 o 
 -26   6   2       93.94       94.51     10.39 o 
 -24   6   2      222.40      242.45     10.25 o 
 -22   6   2      122.78      134.17      3.54 o 
 -20   6   2       13.53       29.24      3.95 o 
 -18   6   2      918.60      818.64      8.39 o 
 -16   6   2      398.15      428.77      5.89 o 
 -14   6   2      665.75      676.46     10.00 o 
 -12   6   2    10979.06    11152.48     83.29 o 
 -10   6   2       14.69        9.39      4.01 o 
  -8   6   2     1271.23     1282.35     13.30 o 
  -6   6   2      665.01      767.47     10.08 o 
  -4   6   2        1.42        4.67      8.56 o 
  -2   6   2     1786.59     1806.24     23.32 o 
   0   6   2       41.96       40.38      2.47 o 
   2   6   2       19.38        5.71      2.85 o 
   4   6   2       71.83       72.96      8.41 o 
   6   6   2      150.32      179.39      3.42 o 
   8   6   2      172.02      195.41      6.01 o 
  10   6   2     3658.83     3650.35     30.54 o 
  12   6   2      544.23      600.78     11.62 o 
  14   6   2       26.61       26.71      3.68 o 
  16   6   2       52.36       63.32      2.93 o 
  18   6   2       64.33       77.29      3.16 o 
  20   6   2      244.45      227.02      7.33 o 
  22   6   2       40.29       51.67      5.44 o 
  24   6   2       32.73       33.83      6.82 o 
  26   6   2       60.84       62.89     17.77 o 
 -25   7   2       31.37       40.39     10.99 o 
 -23   7   2        6.20       16.89     10.41 o 
 -21   7   2        0.55        2.08      2.53 o 
 -19   7   2       63.31       61.19      4.45 o 
 -17   7   2       87.09      104.98      9.07 o 
 -15   7   2     1033.10     1046.97     12.07 o 
 -13   7   2        1.86       -2.54      3.49 o 
 -11   7   2      206.96      231.95      6.19 o 
  -9   7   2       16.06       14.82      4.39 o 
  -7   7   2      456.16      456.90      8.38 o 
  -5   7   2       25.68       25.03      5.01 o 
  -3   7   2      116.29      124.51      4.55 o 
  -1   7   2      200.24      207.35      5.57 o 
   1   7   2        0.71        2.18      1.77 o 
   3   7   2     1073.05     1089.97     11.63 o 
   5   7   2        3.00        3.48      2.21 o 
   7   7   2       39.35       36.27      2.97 o 
   9   7   2      175.76      165.80      4.73 o 
  11   7   2      215.22      222.58      5.54 o 
  13   7   2       71.05       80.59      3.88 o 
  15   7   2      444.20      461.77      6.08 o 
  17   7   2        8.95        4.98      2.24 o 
  19   7   2      163.63      167.45      9.93 o 
  21   7   2       18.61       29.76      7.27 o 
  23   7   2      129.20      137.25     24.51 o 
 -22   8   2       57.51       54.60     13.61 o 
 -20   8   2       57.91       67.93      8.02 o 
 -18   8   2      217.39      224.70      8.29 o 
 -16   8   2     2760.48     2474.45     33.87 o 
 -14   8   2      738.72      731.13     20.62 o 
 -12   8   2      615.58      585.74      9.48 o 
 -10   8   2      211.89      178.83      5.87 o 
  -8   8   2        0.04       20.06     10.97 o 
  -6   8   2       15.06       12.71      3.68 o 
  -4   8   2        3.53        5.69      3.18 o 
  -2   8   2      307.74      296.28      6.41 o 
   0   8   2       77.15       65.06      5.73 o 
   2   8   2       15.87       10.00      2.44 o 
   4   8   2      354.82      351.91     11.40 o 
   6   8   2      696.29      704.44     11.01 o 
   8   8   2        3.64        6.34      3.93 o 
  10   8   2      170.52      205.64      9.27 o 
  12   8   2        8.05       10.89      4.31 o 
  14   8   2       43.08       46.67      4.73 o 
  16   8   2       84.69       89.83      5.06 o 
  18   8   2       45.98       46.95      8.48 o 
  20   8   2        9.88        5.29     10.27 o 
 -17   9   2        0.83        3.14      5.54 o 
 -15   9   2       17.93       23.70      5.99 o 
 -13   9   2       60.99       60.43      7.82 o 
 -11   9   2       55.80       60.78      5.70 o 
  -9   9   2        5.67        0.24      3.93 o 
  -7   9   2       56.26       69.97      7.48 o 
  -5   9   2        5.96       26.58     12.97 o 
  -3   9   2      566.80      587.95     13.38 o 
  -1   9   2       93.86      110.01     10.13 o 
   1   9   2        3.33       -7.40      7.79 o 
   3   9   2       63.56       76.13     10.57 o 
   5   9   2       56.34       73.37      9.77 o 
   7   9   2       23.75       19.70      8.57 o 
   9   9   2        0.33        2.59      3.56 o 
  11   9   2      216.24      201.53      6.20 o 
  13   9   2       60.40       49.68      7.23 o 
  15   9   2       21.00       16.43      5.13 o 
 -10  10   2      218.49      224.82     14.49 o 
  -8  10   2        0.90       -1.58      6.86 o 
  -6  10   2       24.27       24.83     10.03 o 
  -4  10   2        2.96        6.16      9.89 o 
  -2  10   2        5.34       13.52      7.94 o 
   0  10   2      141.83      175.03     11.02 o 
   2  10   2       17.16       27.53      7.62 o 
   4  10   2        3.41        8.39      7.91 o 
   6  10   2       44.49       48.58      7.86 o 
 -35   1   3        0.00       -1.90     15.73 o 
 -33   1   3       14.37        8.31      8.95 o 
 -31   1   3       46.62       54.83     13.13 o 
 -29   1   3      172.29      164.13      7.50 o 
 -27   1   3      152.80      154.58      6.94 o 
 -25   1   3       95.58       93.23      2.70 o 
 -23   1   3      630.24      667.68     28.00 o 
 -21   1   3      723.99      783.61      7.59 o 
 -19   1   3     2109.10     2372.08     26.63 o 
 -17   1   3     4032.95     4285.39     26.09 o 
 -15   1   3        2.83        6.84      1.50 o 
 -13   1   3     4407.59     4829.86     27.22 o 
 -11   1   3      208.97      190.44      3.77 o 
  -9   1   3      959.67      969.39     12.72 o 
  -7   1   3     1152.04     1162.18      9.38 o 
  -5   1   3       66.27      127.07      3.55 o 
  -3   1   3      536.76      571.27      6.93 o 
  -1   1   3      283.99      404.47      5.12 o 
   1   1   3      123.44      172.75      3.71 o 
   3   1   3    12889.95    13186.71     84.27 o 
   5   1   3      288.17      285.22      2.86 o 
   7   1   3     8125.05     8827.52     57.97 o 
   9   1   3      266.36      223.63      2.67 o 
  11   1   3     1556.69     1596.79      9.62 o 
  13   1   3     1472.52     1578.34      8.33 o 
  15   1   3       35.17       38.62      3.18 o 
  17   1   3        3.86        3.26      1.92 o 
  19   1   3      443.23      435.28      6.80 o 
  21   1   3     1091.10     1071.47     12.98 o 
  23   1   3      202.91      180.85      7.13 o 
  25   1   3      998.50      924.28      9.91 o 
  27   1   3       33.60       46.07      8.27 o 
  29   1   3        0.31        6.60      6.76 o 
  31   1   3        4.27        5.49     10.41 o 
 -34   2   3      537.81      552.90     16.83 o 
 -32   2   3        0.21       77.80     57.74 o 
 -30   2   3      224.03      269.66      5.52 o 
 -28   2   3        1.22        2.86      3.09 o 
 -26   2   3     2173.75     1996.70     16.37 o 
 -24   2   3      160.61      176.05      5.04 o 
 -22   2   3     1289.04     1353.26     11.95 o 
 -20   2   3      144.76      132.69      5.45 o 
 -18   2   3     3386.02     3400.00     29.07 o 
 -16   2   3       40.69       47.15      2.23 o 
 -14   2   3       61.66       62.76      2.55 o 
 -12   2   3       13.10       12.29      2.47 o 
 -10   2   3       14.08       19.62      1.73 o 
  -8   2   3      305.41      289.86      3.82 o 
  -6   2   3       33.46       54.24      2.95 o 
  -4   2   3    27282.71    28162.22    229.60 o 
  -2   2   3     1071.15     1201.44      9.70 o 
   0   2   3      220.09      223.62      3.38 o 
   2   2   3      402.66      527.78      6.14 o 
   4   2   3       32.15       30.75      2.22 o 
   6   2   3     2821.74     2553.97     12.54 o 
   8   2   3     2979.19     3180.09     15.76 o 
  10   2   3      986.05     1086.81      7.21 o 
  12   2   3      105.71      117.18      2.36 o 
  14   2   3      123.16       93.66      2.79 o 
  16   2   3     4819.48     4769.56     30.60 o 
  18   2   3     2887.61     2729.63     23.70 o 
  20   2   3       42.16       74.42      4.94 o 
  22   2   3      150.87      175.39      7.80 o 
  24   2   3     1571.78     1598.04     13.27 o 
  26   2   3      342.98      307.88      5.35 o 
  28   2   3       49.87       46.33     10.43 o 
  30   2   3       48.99       35.53     10.84 o 
 -33   3   3      407.17      432.69     18.83 o 
 -31   3   3        1.28       -1.98      3.16 o 
 -29   3   3       20.47       16.02      3.49 o 
 -27   3   3       51.07       43.75      5.12 o 
 -25   3   3       73.45       71.69      4.11 o 
 -23   3   3      461.22      401.53      7.04 o 
 -21   3   3     3397.18     3586.37     26.61 o 
 -19   3   3        0.08        1.60      0.95 o 
 -17   3   3     1359.42     1384.46     10.80 o 
 -15   3   3     1460.02     1532.30     17.57 o 
 -13   3   3      131.06      162.63      3.42 o 
 -11   3   3       13.45       35.71      3.04 o 
  -9   3   3     3186.16     3503.73     22.89 o 
  -7   3   3        1.73        2.73      2.45 o 
  -5   3   3     1032.20      930.02      8.37 o 
  -3   3   3      277.77      278.78      3.41 o 
  -1   3   3     1492.79     1600.40      9.76 o 
   1   3   3       39.04       41.46      2.07 o 
   3   3   3        0.10        1.79      1.83 o 
   5   3   3        0.11        6.10      2.38 o 
   7   3   3     1860.64     1950.67     11.37 o 
   9   3   3     1963.03     1940.76     10.72 o 
  11   3   3      389.14      407.91      4.25 o 
  13   3   3     1487.37     1573.50     11.11 o 
  15   3   3     1800.25     1501.37     12.24 o 
  17   3   3     2209.21     2079.07     14.54 o 
  19   3   3       72.95       68.30      6.72 o 
  21   3   3        0.00        2.19      4.87 o 
  23   3   3        3.20       10.04      4.82 o 
  25   3   3      102.75       88.50      5.63 o 
  27   3   3        0.24        0.92      4.37 o 
  29   3   3      809.67      799.55     22.46 o 
 -32   4   3       19.41        7.58      4.34 o 
 -30   4   3        7.22       12.87      4.62 o 
 -28   4   3      126.11      116.16      5.21 o 
 -26   4   3      181.09      194.85      6.95 o 
 -24   4   3       97.53       84.71      5.82 o 
 -22   4   3      604.10      511.25      7.25 o 
 -20   4   3      691.32      700.33      5.70 o 
 -18   4   3     2227.56     2190.41     15.01 o 
 -16   4   3       16.83       20.58      3.83 o 
 -14   4   3     2351.33     2407.10     18.49 o 
 -12   4   3       30.54       24.90      2.20 o 
 -10   4   3     1155.92     1317.48     11.03 o 
  -8   4   3     9438.07    10102.09     93.29 o 
  -6   4   3     1001.51     1004.12     15.47 o 
  -4   4   3      448.89      407.08      9.77 o 
  -2   4   3      537.38      606.82      9.63 o 
   0   4   3      728.82      852.97      8.42 o 
   2   4   3     1259.05     1235.78      8.85 o 
   4   4   3     2502.51     2484.55     18.88 o 
   6   4   3      133.53       98.02      4.43 o 
   8   4   3      445.78      435.70      5.35 o 
  10   4   3      340.43      375.75      6.70 o 
  12   4   3     2526.73     2572.71     17.45 o 
  14   4   3     2938.76     2881.65     20.53 o 
  16   4   3      107.22      104.34     10.73 o 
  18   4   3       31.15       41.81      1.94 o 
  20   4   3        5.78        2.82      5.41 o 
  22   4   3       17.12       18.96      5.62 o 
  24   4   3        4.22        5.63      4.22 o 
  26   4   3      143.80      131.34      7.62 o 
  28   4   3      374.72      316.50     10.42 o 
 -31   5   3       18.92       26.38      5.37 o 
 -29   5   3      103.39      121.88      6.67 o 
 -27   5   3        9.51        4.71      4.99 o 
 -25   5   3      692.46      612.23     10.58 o 
 -23   5   3       12.72        6.90      1.89 o 
 -21   5   3       16.61       10.84      2.65 o 
 -19   5   3     1075.15     1018.93      8.56 o 
 -17   5   3      492.12      536.42      5.07 o 
 -15   5   3        8.43        9.42      4.01 o 
 -13   5   3        4.33        7.91      4.65 o 
 -11   5   3     1496.63     1525.04     20.27 o 
  -9   5   3       50.07       69.27      6.73 o 
  -7   5   3      215.21      269.73     10.93 o 
  -5   5   3      870.93      901.98     20.39 o 
  -3   5   3        0.83        1.21      4.95 o 
  -1   5   3      415.92      370.16     11.75 o 
   1   5   3      189.26      198.33      6.15 o 
   3   5   3      139.92      119.67      5.06 o 
   5   5   3     2658.30     2693.14     34.02 o 
   7   5   3      261.37      245.65      4.89 o 
   9   5   3      838.08      807.39      7.28 o 
  11   5   3      421.70      382.46      6.44 o 
  13   5   3      894.27      855.52     10.24 o 
  15   5   3      259.32      322.94      4.44 o 
  17   5   3      141.65      151.72      3.71 o 
  19   5   3       37.98       35.56      3.10 o 
  21   5   3       69.67       59.28      7.13 o 
  23   5   3       33.42       33.73      4.92 o 
  25   5   3      124.14      122.54      9.67 o 
  27   5   3      405.03      408.28      8.61 o 
 -28   6   3      179.45      152.88      9.34 o 
 -26   6   3       31.46       24.87      9.28 o 
 -24   6   3      116.46      125.08     10.13 o 
 -22   6   3       46.77       41.13      4.06 o 
 -20   6   3      160.27      143.47      7.97 o 
 -18   6   3      469.69      443.25      6.04 o 
 -16   6   3      175.34      160.92      5.14 o 
 -14   6   3      190.46      194.06      9.57 o 
 -12   6   3     4673.50     4787.10     46.26 o 
 -10   6   3        0.39       -0.54      4.20 o 
  -8   6   3        0.04        3.12      8.34 o 
  -6   6   3      572.05      583.59     12.86 o 
  -4   6   3       21.92       19.76      7.04 o 
  -2   6   3      187.58      183.44     22.25 o 
   0   6   3      295.05      294.89     22.41 o 
   2   6   3       73.38       82.41      4.07 o 
   4   6   3      512.95      507.96      9.80 o 
   6   6   3        5.93        0.78      2.45 o 
   8   6   3     1175.10     1232.50     13.88 o 
  10   6   3      669.32      630.85     10.19 o 
  12   6   3       34.80       31.01      3.46 o 
  14   6   3        2.43        4.00      2.91 o 
  16   6   3       32.71       21.04      3.69 o 
  18   6   3      104.69      103.87      3.37 o 
  20   6   3      317.97      280.41     14.90 o 
  22   6   3       21.68       48.68      5.08 o 
  24   6   3       41.13       46.29      5.85 o 
 -25   7   3       15.04       15.05     10.45 o 
 -23   7   3       25.71       47.35     11.05 o 
 -21   7   3       19.73       37.67      7.88 o 
 -19   7   3       50.22       36.44      5.43 o 
 -17   7   3      239.08      269.13      6.56 o 
 -15   7   3      385.59      369.91      8.78 o 
 -13   7   3        3.52        3.83      4.14 o 
 -11   7   3       22.42       15.73      5.75 o 
  -9   7   3       37.50       46.25      4.79 o 
  -7   7   3      337.15      385.59      8.54 o 
  -5   7   3        0.50        0.88      6.37 o 
  -3   7   3       66.07       58.12      8.57 o 
  -1   7   3       37.81       40.03     10.70 o 
   1   7   3      801.11      838.80     16.34 o 
   3   7   3       41.29       55.85      5.18 o 
   5   7   3      390.73      373.81      5.10 o 
   7   7   3       95.18       95.56      4.36 o 
   9   7   3      744.78      727.03      7.44 o 
  11   7   3        3.28        6.07      3.07 o 
  13   7   3       23.15       19.40      3.79 o 
  15   7   3       87.92       88.32      3.89 o 
  17   7   3      138.63      136.52      4.18 o 
  19   7   3       72.76       76.30     14.46 o 
  21   7   3       86.09      107.56      9.01 o 
 -22   8   3        5.11        3.23     11.20 o 
 -20   8   3      112.69      130.77     10.47 o 
 -18   8   3       91.35      104.09      8.67 o 
 -16   8   3      759.69      772.72     56.20 o 
 -14   8   3      414.80      445.60     11.62 o 
 -12   8   3        3.02        6.25      5.03 o 
 -10   8   3       40.88       54.85      5.55 o 
  -8   8   3       29.88       43.27      6.88 o 
  -6   8   3       29.79       30.95      8.14 o 
  -4   8   3      116.88      116.83      7.23 o 
  -2   8   3      269.50      281.99      7.26 o 
   0   8   3       25.08       21.50      3.07 o 
   2   8   3        4.05        0.57      6.42 o 
   4   8   3      232.27      229.43     13.70 o 
   6   8   3       13.06        5.89      2.47 o 
   8   8   3        0.69        2.93      5.23 o 
  10   8   3       63.59       90.10      6.15 o 
  12   8   3       32.65       31.98      5.75 o 
  14   8   3      191.35      200.10     10.49 o 
  16   8   3        1.87        3.05      3.76 o 
  18   8   3       29.60       56.11     11.26 o 
 -17   9   3      160.88      175.86      8.57 o 
 -15   9   3       10.82       17.40      6.29 o 
 -13   9   3       43.30       60.84      8.04 o 
 -11   9   3      196.97      183.62      9.24 o 
  -9   9   3       85.23       81.27     13.36 o 
  -7   9   3       16.42       12.96      5.41 o 
  -5   9   3        6.33       13.62      3.54 o 
  -3   9   3      102.69       99.82     12.62 o 
  -1   9   3       29.32       15.04      6.69 o 
   1   9   3      351.35      336.59     14.47 o 
   3   9   3       18.30       26.56      6.82 o 
   5   9   3      134.89      150.98      9.18 o 
   7   9   3       45.51       51.81      8.58 o 
   9   9   3       41.10       27.92      6.48 o 
  11   9   3      234.29      235.14      6.62 o 
  13   9   3        1.33        4.69      5.18 o 
  -8  10   3        3.22       -6.70      6.82 o 
  -6  10   3        7.91        6.60      7.04 o 
  -4  10   3      119.37      124.20      9.19 o 
  -2  10   3       32.21       27.53      9.48 o 
   0  10   3       19.60       13.92      9.72 o 
   2  10   3      223.26      219.17     11.16 o 
   4  10   3        0.44        2.79      7.16 o 
 -36   0   4      406.78      442.29     38.59 o 
 -34   0   4      162.86      120.76     16.50 o 
 -32   0   4      110.86       39.84     23.97 o 
 -30   0   4     1747.29     1680.12     35.79 o 
 -26   0   4     1679.49     1719.23     31.65 o 
 -24   0   4        0.23        1.86      3.01 o 
 -22   0   4      875.24     1007.95     26.46 o 
 -20   0   4       23.78       17.28      9.21 o 
 -18   0   4     8911.33     8830.49     71.19 o 
 -16   0   4     1096.70     1219.93     10.60 o 
 -14   0   4    19718.94    20410.00    220.27 o 
 -12   0   4      571.53      683.68      7.25 o 
 -10   0   4     7431.05     7922.92     73.84 o 
  -8   0   4    19924.41    19936.18    215.46 o 
  -6   0   4     2964.61     3093.45     35.33 o 
  -4   0   4     1675.89     1702.91     18.47 o 
  -2   0   4     4739.05     4916.74     47.31 o 
   0   0   4     6921.50     6679.32    103.18 o 
   2   0   4     2961.79     3022.50     28.50 o 
   4   0   4    32523.90    33723.44    329.13 o 
   6   0   4      200.01      196.73      4.45 o 
   8   0   4     9479.61    10361.68     99.23 o 
  10   0   4     3786.41     3960.46     27.58 o 
  12   0   4     3961.83     3863.59     28.12 o 
  14   0   4      990.07      861.67      9.13 o 
  16   0   4     2216.36     2179.05     19.14 o 
  18   0   4     3799.92     3896.27     29.68 o 
  20   0   4    15581.14    15844.29    224.45 o 
  22   0   4     4380.83     4436.38     48.75 o 
  24   0   4      499.20      444.21     15.21 o 
  26   0   4       30.62       29.12     10.01 o 
  28   0   4       19.15       18.52     12.65 o 
  30   0   4      135.42      155.45     19.45 o 
 -35   1   4        0.37        4.09      8.73 o 
 -33   1   4        2.46        3.11     10.89 o 
 -31   1   4       97.05      101.92     10.37 o 
 -29   1   4      200.74      216.69      4.53 o 
 -27   1   4      680.62      650.78      6.28 o 
 -25   1   4       73.17       95.12      6.06 o 
 -23   1   4     1196.85     1338.02     66.45 o 
 -21   1   4       11.63        9.66      2.28 o 
 -19   1   4     1419.15     1525.88      9.74 o 
 -17   1   4      734.79      855.24      5.66 o 
 -15   1   4      983.06     1049.57      6.73 o 
 -13   1   4      458.06      301.17      3.33 o 
 -11   1   4     7402.52     7732.69     50.93 o 
  -9   1   4     6353.94     6008.55     41.96 o 
  -7   1   4    21419.67    21329.04    185.83 o 
  -5   1   4      299.81      281.15      4.58 o 
  -3   1   4    45811.25    42884.72    378.58 o 
  -1   1   4     6707.87     6713.25     71.12 o 
   1   1   4     5593.70     5658.03     37.49 o 
   3   1   4      952.15     1023.09      8.58 o 
   5   1   4      121.32      119.88      2.85 o 
   7   1   4     1384.58     1614.29      9.08 o 
   9   1   4      107.10       86.17      2.56 o 
  11   1   4      416.75      486.98      4.21 o 
  13   1   4      152.85      231.11      4.13 o 
  15   1   4     2951.68     2827.71     14.78 o 
  17   1   4        7.06        4.66      2.06 o 
  19   1   4     4023.73     3939.34     24.30 o 
  21   1   4     1543.53     1424.45     11.32 o 
  23   1   4      143.60      140.98      7.00 o 
  25   1   4      239.96      217.00      4.55 o 
  27   1   4        9.83       12.91      8.25 o 
  29   1   4       23.65       18.46      8.27 o 
 -34   2   4       78.43       94.00     14.01 o 
 -32   2   4       98.99      130.98     10.62 o 
 -30   2   4      227.83      229.03     10.87 o 
 -28   2   4      280.36      246.16      8.18 o 
 -26   2   4       35.63       14.29      3.56 o 
 -24   2   4      625.71      645.25      8.14 o 
 -22   2   4      117.01      134.65      6.75 o 
 -20   2   4      194.76      166.84      4.36 o 
 -18   2   4     1453.74     1393.57      9.77 o 
 -16   2   4       34.16       43.88      2.85 o 
 -14   2   4     2232.72     2253.73     15.16 o 
 -12   2   4     4825.43     4916.81     33.13 o 
 -10   2   4     4406.84     4782.48     31.71 o 
  -8   2   4      945.18      750.88      6.92 o 
  -6   2   4    20858.34    21416.46    167.35 o 
  -4   2   4     1224.50     1065.61     13.23 o 
  -2   2   4       89.11       50.03      3.10 o 
   0   2   4     6236.68     6487.40     40.58 o 
   2   2   4     2306.11     2296.47     14.13 o 
   4   2   4     4507.04     4416.67     28.94 o 
   6   2   4     1986.46     2336.90     12.70 o 
   8   2   4    11832.85    12136.18     67.24 o 
  10   2   4      962.30      844.15      5.93 o 
  12   2   4       48.88       65.03      3.59 o 
  14   2   4     3653.71     3493.95     20.12 o 
  16   2   4     4772.60     4951.55     36.50 o 
  18   2   4      905.42      796.78     21.56 o 
  20   2   4     1534.36     1431.07     17.19 o 
  22   2   4      567.59      518.06      9.70 o 
  24   2   4     2083.40     2061.64     31.58 o 
  26   2   4      608.65      608.09     13.02 o 
  28   2   4       93.02       99.91     10.07 o 
 -33   3   4        9.69        5.87      7.87 o 
 -31   3   4      205.10      230.56      8.12 o 
 -29   3   4        2.00        6.14      3.80 o 
 -27   3   4      249.32      262.10      7.22 o 
 -25   3   4      495.94      535.98      7.91 o 
 -23   3   4      838.37      749.69     11.12 o 
 -21   3   4        5.11        5.35      3.87 o 
 -19   3   4      322.22      316.99      4.43 o 
 -17   3   4      429.45      377.02      5.30 o 
 -15   3   4     1534.58     1537.14     10.99 o 
 -13   3   4     1744.67     1438.28     10.88 o 
 -11   3   4     1238.54     1313.95      9.14 o 
  -9   3   4      547.05      456.47      5.82 o 
  -7   3   4     8905.61     9166.80     64.30 o 
  -5   3   4       67.07       50.02      3.77 o 
  -3   3   4      346.43      331.99      3.59 o 
  -1   3   4     1177.70     1345.03     10.13 o 
   1   3   4     4606.91     4918.01     30.44 o 
   3   3   4     5059.53     4861.89     56.44 o 
   5   3   4      267.19      256.04      7.13 o 
   7   3   4      168.73      180.64      3.26 o 
   9   3   4     4300.00     4503.16     53.71 o 
  11   3   4     4588.88     4834.65     33.98 o 
  13   3   4      363.28      355.70      5.43 o 
  15   3   4     2617.95     2495.79     26.72 o 
  17   3   4     1779.96     1719.36     13.55 o 
  19   3   4      199.18      213.19      7.97 o 
  21   3   4      515.15      575.77     10.14 o 
  23   3   4      453.53      435.87     10.14 o 
  25   3   4       14.30       17.18      5.47 o 
  27   3   4       82.35       73.14      9.03 o 
 -32   4   4       89.92       94.49      6.30 o 
 -30   4   4      275.69      257.22     12.50 o 
 -28   4   4        0.34        4.65      4.11 o 
 -26   4   4        2.04        5.52      4.25 o 
 -24   4   4      870.69      847.20      9.93 o 
 -22   4   4     1779.77     1583.29     20.30 o 
 -20   4   4      915.00      910.24     10.53 o 
 -18   4   4      769.53      728.32      7.59 o 
 -16   4   4     1225.76     1251.84     12.71 o 
 -14   4   4      843.52      848.58      7.05 o 
 -12   4   4     2129.88     2010.65     14.14 o 
 -10   4   4        0.44        0.57      1.62 o 
  -8   4   4      137.88       46.52     15.89 o 
  -6   4   4     1158.44     1112.88     12.28 o 
  -4   4   4      599.79      576.52      5.38 o 
  -2   4   4    10407.15    10680.44     75.24 o 
   0   4   4       35.68       23.12      2.72 o 
   2   4   4     1028.05      799.31     19.48 o 
   4   4   4     2994.78     3136.48     19.82 o 
   6   4   4       67.50       91.60      3.10 o 
   8   4   4        2.15        3.00      3.24 o 
  10   4   4     3957.42     3984.07     22.32 o 
  12   4   4     2109.51     2215.53     16.50 o 
  14   4   4      651.44      590.64      9.16 o 
  16   4   4       82.45       74.07      4.08 o 
  18   4   4      363.65      307.87      5.56 o 
  20   4   4      194.28      203.00      6.89 o 
  22   4   4       24.19       15.05      8.21 o 
  24   4   4      406.77      390.41     11.71 o 
  26   4   4       26.44       15.90      4.84 o 
 -31   5   4        1.60        5.17      4.89 o 
 -29   5   4       46.62       39.46      5.19 o 
 -27   5   4      316.49      335.42      8.46 o 
 -25   5   4      797.03      766.26     10.40 o 
 -23   5   4       94.34      105.65      3.17 o 
 -21   5   4      105.81      114.14      3.68 o 
 -19   5   4      243.25      192.90     10.51 o 
 -17   5   4     1726.63     1676.26     28.25 o 
 -15   5   4       69.41       72.70      5.26 o 
 -13   5   4      858.85      838.92     18.36 o 
 -11   5   4        2.71       10.63      7.48 o 
  -9   5   4      599.52      564.38      8.79 o 
  -7   5   4      151.96      192.99      7.20 o 
  -5   5   4      538.14      622.31      9.51 o 
  -3   5   4     1913.67     1934.42     23.32 o 
  -1   5   4      628.82      553.22      9.48 o 
   1   5   4       99.29      101.71      3.54 o 
   3   5   4      205.48      191.03      4.10 o 
   5   5   4      605.74      553.57      9.20 o 
   7   5   4      214.31      199.14      4.56 o 
   9   5   4     1462.37     1469.80     13.79 o 
  11   5   4     1136.49     1051.41     12.45 o 
  13   5   4     3823.03     3785.76     26.11 o 
  15   5   4     1293.64     1355.92     11.97 o 
  17   5   4       98.10      115.82      6.29 o 
  19   5   4      113.72      137.37      5.81 o 
  21   5   4      224.08      245.65     13.64 o 
  23   5   4      142.79      150.90      8.28 o 
  25   5   4      842.92      922.33     16.44 o 
 -28   6   4       58.70       65.66      9.90 o 
 -26   6   4       17.35       15.28      6.31 o 
 -24   6   4       67.37       82.51      8.47 o 
 -22   6   4        0.57        1.45      3.20 o 
 -20   6   4      685.11      652.87      8.05 o 
 -18   6   4     1062.80     1022.86     16.17 o 
 -16   6   4       14.26        9.51      4.69 o 
 -14   6   4      865.70      924.13     13.91 o 
 -12   6   4        0.28        5.79      6.12 o 
 -10   6   4        8.47       12.39      6.73 o 
  -8   6   4     1734.31     1704.65     26.92 o 
  -6   6   4       16.65       20.54      7.26 o 
  -4   6   4      222.57      187.36      9.65 o 
  -2   6   4     1713.08     1737.82     27.52 o 
   0   6   4       29.40       23.25      7.63 o 
   2   6   4     3368.05     3429.20     57.11 o 
   4   6   4       71.59       82.28      4.77 o 
   6   6   4      105.05      118.18     10.57 o 
   8   6   4     1650.27     1627.68     13.93 o 
  10   6   4      398.83      379.11      7.28 o 
  12   6   4      139.49      155.82      5.09 o 
  14   6   4      672.43      652.96      8.35 o 
  16   6   4        3.48        9.94      3.06 o 
  18   6   4       87.17       88.69      4.36 o 
  20   6   4        8.67       12.58      5.49 o 
  22   6   4        0.33        2.82      5.37 o 
 -27   7   4        1.57       -1.06      8.79 o 
 -25   7   4       71.20       75.26      9.68 o 
 -23   7   4       19.46       18.51     10.36 o 
 -21   7   4      104.06      105.11      4.41 o 
 -19   7   4      116.63      117.27      5.22 o 
 -17   7   4       54.89       61.28      4.51 o 
 -15   7   4      355.23      331.51      9.85 o 
 -13   7   4     1719.38     1747.85     21.08 o 
 -11   7   4       40.33       42.64      5.79 o 
  -9   7   4      399.07      459.63     16.00 o 
  -7   7   4      133.55      126.00      9.46 o 
  -5   7   4       17.88       12.45      7.48 o 
  -3   7   4      230.56      241.46     21.94 o 
  -1   7   4      131.30      145.60     17.43 o 
   1   7   4       96.25       98.87      9.12 o 
   3   7   4      126.31      125.22     16.65 o 
   5   7   4      746.57      744.79     11.43 o 
   7   7   4      334.26      359.18      6.24 o 
   9   7   4      828.62      825.59     14.47 o 
  11   7   4       30.39       45.75      7.47 o 
  13   7   4       53.82       44.64      4.41 o 
  15   7   4       79.96       93.55      4.10 o 
  17   7   4        5.74        7.25      3.63 o 
  19   7   4      551.30      570.20     18.87 o 
  21   7   4      575.17      631.51     14.17 o 
 -22   8   4       15.43       24.20     11.05 o 
 -20   8   4       31.37       23.41      4.83 o 
 -18   8   4        1.26       -0.34      4.27 o 
 -16   8   4     1678.11     1560.91     16.10 o 
 -14   8   4      289.75      312.33      7.31 o 
 -12   8   4      103.33      108.99      6.23 o 
 -10   8   4      144.32      147.50      6.43 o 
  -8   8   4      375.44      404.90     10.39 o 
  -6   8   4        8.65       12.51      4.24 o 
  -4   8   4      105.97      113.58     13.61 o 
  -2   8   4       73.88       70.79     12.87 o 
   0   8   4       55.10       53.61      9.50 o 
   2   8   4      101.91       89.73      8.29 o 
   4   8   4     1163.55     1099.48     13.86 o 
   6   8   4     1730.57     1630.75     28.13 o 
   8   8   4       61.38       52.14     12.35 o 
  10   8   4       19.55       21.44      4.74 o 
  12   8   4        2.87        5.03      3.85 o 
  14   8   4      258.38      265.00      7.34 o 
  16   8   4       62.12       52.66     11.45 o 
 -17   9   4        0.39        9.12      9.40 o 
 -15   9   4        3.89        3.68      5.50 o 
 -13   9   4       99.11      105.07     13.57 o 
 -11   9   4      377.42      383.20      7.87 o 
  -9   9   4      389.81      401.78      9.17 o 
  -7   9   4      482.69      524.54     19.59 o 
  -5   9   4       36.29       24.43      7.04 o 
  -3   9   4        0.14       -3.56      8.39 o 
  -1   9   4       51.11       59.67     11.35 o 
   1   9   4        2.91        6.24      8.41 o 
   3   9   4       15.11       21.93      9.35 o 
   5   9   4      100.12      124.42      9.18 o 
   7   9   4        2.84        9.93      8.16 o 
   9   9   4       19.45       18.76      7.00 o 
  11   9   4       30.14       21.34      8.04 o 
  -8  10   4       31.84       30.78      9.78 o 
  -6  10   4       49.04       46.94      8.47 o 
  -4  10   4        6.44        2.31      7.52 o 
  -2  10   4       78.55       83.57      9.69 o 
   0  10   4      352.43      330.89     12.62 o 
   2  10   4      174.77      131.87     13.70 o 
 -35   1   5       46.30       84.35     14.01 o 
 -31   1   5      614.79      601.37      6.62 o 
 -29   1   5      725.84      683.53      9.10 o 
 -27   1   5      230.79      205.84      7.25 o 
 -25   1   5      366.61      344.56      7.54 o 
 -23   1   5      260.41      280.75      5.12 o 
 -21   1   5       92.41       93.57      2.43 o 
 -19   1   5      162.19      199.69      4.50 o 
 -17   1   5      236.86      205.14      3.20 o 
 -15   1   5     1023.66      953.80      7.98 o 
 -13   1   5      953.22     1014.54      8.06 o 
 -11   1   5     4308.75     4650.64     31.67 o 
  -9   1   5      102.35      107.39      3.68 o 
  -7   1   5     6091.80     6222.49     58.85 o 
  -5   1   5        0.34       -0.58      2.79 o 
  -3   1   5     4223.38     4222.56     29.05 o 
  -1   1   5        6.68        6.86      2.84 o 
   1   1   5     1072.57     1087.18     10.26 o 
   3   1   5     7624.89     8657.87     55.24 o 
   5   1   5     1876.24     2050.08     12.94 o 
   7   1   5     5890.45     6378.29     37.19 o 
   9   1   5       10.95        6.66      2.41 o 
  11   1   5       25.63       20.30      2.39 o 
  13   1   5      175.79      168.20      4.44 o 
  15   1   5      198.21      197.20      3.95 o 
  17   1   5      969.64      942.25      8.09 o 
  19   1   5      342.41      315.36      5.68 o 
  21   1   5       90.13       94.41      4.32 o 
  23   1   5      320.42      322.74      6.38 o 
  25   1   5      126.09      117.60      6.81 o 
  27   1   5       75.44       86.43      9.95 o 
  29   1   5       25.09       21.48     17.12 o 
 -34   2   5      224.88      412.41     31.75 o 
 -32   2   5       68.85       74.97      3.57 o 
 -30   2   5       61.05       73.13      3.82 o 
 -28   2   5      448.75      407.25      6.76 o 
 -26   2   5     1433.04     1426.29     19.69 o 
 -24   2   5      147.10      127.59      8.40 o 
 -22   2   5     1846.61     1834.53     12.05 o 
 -20   2   5     1238.65     1261.25      9.08 o 
 -18   2   5      127.72      106.55      2.46 o 
 -16   2   5     2257.53     2215.83     13.59 o 
 -14   2   5     9254.59    10015.46     70.29 o 
 -12   2   5       54.02       48.15      2.93 o 
 -10   2   5      444.57      430.38      6.45 o 
  -8   2   5     1658.77     1731.77     15.31 o 
  -6   2   5     7094.36     7439.18     50.96 o 
  -4   2   5       22.43       21.44      3.21 o 
  -2   2   5      984.50     1020.42      8.53 o 
   0   2   5     1364.48     1383.29      9.30 o 
   2   2   5       25.45       37.48      3.00 o 
   4   2   5      665.15      882.42      9.62 o 
   6   2   5       64.42       75.63      4.22 o 
   8   2   5      289.08      272.69      4.23 o 
  10   2   5        1.15        0.06      2.33 o 
  12   2   5     2728.68     2687.09     16.29 o 
  14   2   5     1528.46     1616.17     10.92 o 
  16   2   5     3865.37     3709.09     22.81 o 
  18   2   5     1147.38     1120.55     12.41 o 
  20   2   5        3.20        8.25      3.48 o 
  22   2   5        0.01       -3.84      6.42 o 
  24   2   5      937.18      831.49     21.70 o 
  26   2   5        8.96       16.32      4.48 o 
  28   2   5       67.02       75.26     10.07 o 
 -35   3   5      144.74      156.91     19.61 o 
 -33   3   5       66.32       64.48      5.15 o 
 -31   3   5       12.28        6.37      4.44 o 
 -29   3   5      226.91      209.94      5.62 o 
 -27   3   5       49.91       49.20      5.06 o 
 -25   3   5      406.77      395.81      9.09 o 
 -23   3   5      214.80      191.30      9.57 o 
 -21   3   5     2029.32     2051.39     13.30 o 
 -19   3   5        1.65        3.85      3.47 o 
 -17   3   5      278.24      319.64      5.73 o 
 -15   3   5        6.17        0.34      2.20 o 
 -13   3   5       58.24       80.29      4.47 o 
 -11   3   5      722.46      662.82      7.96 o 
  -9   3   5       69.38       63.48      4.29 o 
  -7   3   5     1479.46     1553.29     12.89 o 
  -5   3   5        5.35        9.97      3.14 o 
  -3   3   5      545.11      601.31      6.50 o 
  -1   3   5     3063.38     3170.18     20.32 o 
   1   3   5      756.81      738.36      6.85 o 
   3   3   5       61.63       46.62      3.16 o 
   5   3   5       90.23       91.26      3.46 o 
   7   3   5        2.45        2.42      2.32 o 
   9   3   5     1620.12     1450.24     10.58 o 
  11   3   5      765.80      947.59      8.15 o 
  13   3   5      355.04      331.88      5.71 o 
  15   3   5       34.39       33.58      3.66 o 
  17   3   5     1149.85     1138.28      8.60 o 
  19   3   5      863.16      774.45     13.66 o 
  21   3   5       82.96       96.21      8.36 o 
  23   3   5      461.36      438.36     13.30 o 
  25   3   5      181.80      228.43     10.09 o 
  27   3   5       57.57       53.26      5.37 o 
 -32   4   5      133.62      175.74      8.03 o 
 -30   4   5      164.48      192.91      8.15 o 
 -28   4   5       36.21       36.75      6.66 o 
 -26   4   5       74.42       75.98      8.40 o 
 -24   4   5      270.66      215.52     11.26 o 
 -22   4   5      385.97      349.08      6.31 o 
 -20   4   5      231.33      259.72      5.76 o 
 -18   4   5       23.30       28.53      3.44 o 
 -16   4   5     1026.36     1033.88      9.59 o 
 -14   4   5      374.48      336.82      5.50 o 
 -12   4   5     2004.61     1987.71     13.54 o 
 -10   4   5     1670.09     1719.56     15.48 o 
  -8   4   5      237.68      284.18      5.99 o 
  -6   4   5     1735.79     1904.90     12.36 o 
  -4   4   5     2801.85     2910.57     19.04 o 
  -2   4   5     5280.27     5815.00     38.37 o 
   0   4   5        1.88        1.13      2.58 o 
   2   4   5      967.89     1131.58      9.30 o 
   4   4   5      304.41      316.96      6.57 o 
   6   4   5        3.24       19.41      3.23 o 
   8   4   5      670.68      622.04      6.70 o 
  10   4   5      933.78      902.83      8.10 o 
  12   4   5     6934.54     6754.41     40.01 o 
  14   4   5     1462.82     1369.26      9.75 o 
  16   4   5     1222.71     1109.66     10.26 o 
  18   4   5      324.84      344.94      8.55 o 
  20   4   5       90.15       75.84      8.69 o 
  22   4   5       88.53       80.34      7.64 o 
  24   4   5        2.90       -2.36      5.45 o 
  26   4   5      166.67      155.55     10.12 o 
 -31   5   5        6.99        9.35      6.11 o 
 -29   5   5        8.10        4.58      4.39 o 
 -27   5   5       29.77       18.69      5.69 o 
 -25   5   5        8.05       17.44      5.33 o 
 -23   5   5      195.77      194.42      3.32 o 
 -21   5   5       67.86       68.56      3.38 o 
 -19   5   5      368.74      356.37      7.31 o 
 -17   5   5     1592.16     1557.42     13.14 o 
 -15   5   5      291.23      287.86      7.95 o 
 -13   5   5        2.02        0.78      1.26 o 
 -11   5   5        3.86       46.07     32.13 o 
  -9   5   5       13.66       11.02      4.85 o 
  -7   5   5     1219.88     1284.49     14.47 o 
  -5   5   5     1548.22     1619.38     13.32 o 
  -3   5   5      222.58      218.99      4.27 o 
  -1   5   5       68.91       78.33      3.76 o 
   1   5   5        4.84        3.87      3.66 o 
   3   5   5       81.32       94.51      4.73 o 
   5   5   5       44.96       53.71      4.08 o 
   7   5   5      273.72      259.11      5.31 o 
   9   5   5       25.93       32.65      4.13 o 
  11   5   5      327.69      339.26     10.64 o 
  13   5   5      252.28      266.19      7.63 o 
  15   5   5     1108.64     1028.60     10.38 o 
  17   5   5        0.02        1.15      4.73 o 
  19   5   5       67.52       45.01      5.66 o 
  21   5   5       36.12       64.25      9.43 o 
  23   5   5        4.31       10.58      6.55 o 
 -30   6   5        8.57        7.00      7.04 o 
 -28   6   5       37.08       34.71      9.59 o 
 -26   6   5        7.18        5.57      5.98 o 
 -24   6   5       18.13       13.11      2.95 o 
 -22   6   5      167.89      169.52      6.69 o 
 -20   6   5      362.83      357.44      8.85 o 
 -18   6   5      238.53      234.29      8.77 o 
 -16   6   5      286.96      286.81     11.19 o 
 -14   6   5       20.47       19.37      7.14 o 
 -12   6   5     1257.84     1255.07     18.83 o 
 -10   6   5      198.12      201.54     10.89 o 
  -8   6   5     1300.88     1292.72     35.33 o 
  -6   6   5        0.13        0.91      5.26 o 
  -4   6   5       66.82       62.84      6.95 o 
  -2   6   5     1174.59     1313.38     18.64 o 
   0   6   5     1420.88     1452.95     18.35 o 
   2   6   5     1385.72     1430.34     16.87 o 
   4   6   5      406.57      402.59      7.46 o 
   6   6   5     1454.27     1447.87     13.71 o 
   8   6   5     2416.83     2396.59     18.48 o 
  10   6   5     2100.87     2105.31     16.17 o 
  12   6   5      106.45       87.02      6.04 o 
  14   6   5        2.18        0.61      4.58 o 
  16   6   5       18.95       12.32      4.32 o 
  18   6   5       13.39       14.39      5.72 o 
  20   6   5       76.97       86.84     10.27 o 
  22   6   5       37.63       38.75      6.83 o 
 -27   7   5       13.72       16.61     16.50 o 
 -25   7   5       20.21       27.56     11.09 o 
 -23   7   5       21.02       11.63      8.35 o 
 -21   7   5        0.05        1.42      4.56 o 
 -19   7   5        4.65        3.20      4.33 o 
 -17   7   5       57.76       65.23      7.07 o 
 -15   7   5      271.56      279.08      9.70 o 
 -13   7   5     1169.58     1194.76     28.20 o 
 -11   7   5     2066.22     2089.37     29.33 o 
  -9   7   5      240.66      224.89     19.92 o 
  -7   7   5        2.04        3.44      7.37 o 
  -5   7   5       59.62       53.62      8.77 o 
  -3   7   5      195.31      204.69     10.95 o 
  -1   7   5       24.51       23.78     14.43 o 
   1   7   5      113.96       97.42     11.52 o 
   3   7   5      357.34      392.57     20.88 o 
   5   7   5       59.35       50.14      5.08 o 
   7   7   5      279.93      285.54     10.78 o 
   9   7   5      440.25      437.39      8.08 o 
  11   7   5       26.53       32.16      4.63 o 
  13   7   5       29.61       26.31      3.86 o 
  15   7   5        1.37       -0.50      3.39 o 
  17   7   5      192.10      201.19     13.45 o 
  19   7   5        2.66        3.18      6.59 o 
 -22   8   5        2.42       -2.23      9.02 o 
 -20   8   5        4.55        9.42      5.30 o 
 -18   8   5      134.72      122.62      7.59 o 
 -16   8   5        9.77        5.40      4.56 o 
 -14   8   5       15.41        7.32      5.64 o 
 -12   8   5      253.73      256.09     10.21 o 
 -10   8   5      225.05      223.06     10.66 o 
  -8   8   5      192.26      197.00     12.40 o 
  -6   8   5       23.16       25.65      9.57 o 
  -4   8   5      483.74      512.91     15.58 o 
  -2   8   5        7.93        4.64     10.64 o 
   0   8   5       16.42       11.35     10.24 o 
   2   8   5      900.52      898.27     22.58 o 
   4   8   5      432.98      433.78     20.42 o 
   6   8   5       42.31       51.85      4.49 o 
   8   8   5      155.16      156.51      6.25 o 
  10   8   5       41.80       54.35      8.48 o 
  12   8   5       15.95       12.83      6.23 o 
  14   8   5       91.96       86.80      7.74 o 
  16   8   5        3.84       -5.16      7.96 o 
 -17   9   5        8.32        7.72      5.45 o 
 -15   9   5      134.20      144.44      8.58 o 
 -13   9   5        3.28        7.34      6.36 o 
 -11   9   5      102.07      118.00     10.62 o 
  -9   9   5      609.97      627.47     15.86 o 
  -7   9   5      941.03      956.65     14.96 o 
  -5   9   5       15.84       11.31      4.40 o 
  -3   9   5      134.94      162.38     12.15 o 
  -1   9   5      105.52      133.39     11.49 o 
   1   9   5      232.68      202.13     11.04 o 
   3   9   5      266.67      288.28     17.69 o 
   5   9   5      301.51      276.41     11.24 o 
   7   9   5      148.00      163.07     16.36 o 
   9   9   5        3.11        3.56      6.28 o 
  -6  10   5       72.82       67.47     12.50 o 
  -4  10   5        0.13        0.17      6.98 o 
  -2  10   5        0.07       -3.52      7.32 o 
 -36   0   6       12.20       14.94     13.69 o 
 -32   0   6      662.54      673.23     23.34 o 
 -30   0   6     2217.60     2115.15     27.23 o 
 -28   0   6        4.45        3.73      5.60 o 
 -26   0   6     1162.41     1147.17     16.75 o 
 -24   0   6     4068.53     4172.63     33.97 o 
 -22   0   6      589.03      611.71      7.95 o 
 -20   0   6     5265.18     5404.06     50.48 o 
 -18   0   6       35.23       17.12      5.68 o 
 -16   0   6      617.89      566.35      8.61 o 
 -14   0   6    14091.58    14352.03    151.48 o 
 -12   0   6     2232.27     2525.95     29.25 o 
 -10   0   6    69152.41    71842.04   1008.94 o 
  -8   0   6     3363.75     3221.58     33.06 o 
  -6   0   6     1458.03     1502.36     16.17 o 
  -4   0   6      444.70      406.95      8.01 o 
  -2   0   6     4853.17     4438.97     42.92 o 
   0   0   6     9317.28    10172.94    102.78 o 
   2   0   6     7947.96     8224.10     81.86 o 
   4   0   6       28.45       25.60      7.64 o 
   6   0   6     3083.95     3292.18     32.19 o 
   8   0   6       78.91      151.03      6.22 o 
  10   0   6     1408.75     1269.81     15.04 o 
  12   0   6     3944.52     3879.19     33.99 o 
  14   0   6        6.92       12.50      3.93 o 
  16   0   6      324.46      312.19      8.55 o 
  18   0   6      387.73      375.06      8.14 o 
  20   0   6     2957.40     2932.84     33.59 o 
  22   0   6        2.01        5.72      3.55 o 
  24   0   6      610.21      560.25     25.21 o 
  26   0   6       50.86       69.72     16.81 o 
 -33   1   6       88.45       57.89     15.25 o 
 -31   1   6      167.36      121.07      5.65 o 
 -29   1   6      494.89      451.31      9.96 o 
 -27   1   6     2477.77     2335.58     17.78 o 
 -25   1   6     3900.20     3813.89     24.21 o 
 -23   1   6     2893.22     2820.76     17.57 o 
 -21   1   6      869.21      764.30      8.11 o 
 -19   1   6     1175.67     1135.69      9.35 o 
 -17   1   6        8.42       23.09      3.30 o 
 -15   1   6     3404.12     3540.36     23.98 o 
 -13   1   6      826.35      732.49      7.26 o 
 -11   1   6      118.06      125.71      5.89 o 
  -9   1   6     2339.00     2148.59     15.86 o 
  -7   1   6     1468.74     1506.75     11.55 o 
  -5   1   6      633.97      745.68     11.91 o 
  -3   1   6    12530.04    12976.73     97.30 o 
  -1   1   6      825.98      882.62      8.92 o 
   1   1   6    13518.69    14575.39    108.92 o 
   3   1   6    17937.99    20099.88    143.61 o 
   5   1   6     1169.84     1308.37      9.71 o 
   7   1   6    12580.88    13949.93     86.71 o 
   9   1   6     2143.51     2059.21     14.82 o 
  11   1   6     1518.29     1461.55     10.82 o 
  13   1   6     2617.69     2581.53     18.83 o 
  15   1   6      605.07      574.53      6.28 o 
  17   1   6      247.78      248.23      6.01 o 
  19   1   6      185.97      196.87      3.71 o 
  21   1   6      202.41      248.49      5.24 o 
  23   1   6      284.16      304.93      7.47 o 
  25   1   6       31.58       33.82     10.63 o 
  27   1   6        8.94        6.78     10.10 o 
 -34   2   6      503.00      511.72     30.04 o 
 -32   2   6       65.37       82.58      6.15 o 
 -30   2   6       25.99       29.04      4.64 o 
 -28   2   6       21.68       20.00      4.68 o 
 -26   2   6     1171.83     1121.44     10.94 o 
 -24   2   6     1490.02     1574.54     10.98 o 
 -22   2   6       92.11       88.76      5.20 o 
 -20   2   6     3151.45     3110.30     20.34 o 
 -18   2   6       76.73      108.37      4.40 o 
 -16   2   6     2598.87     2493.71     18.57 o 
 -14   2   6     9103.53     9534.08     67.65 o 
 -12   2   6       67.09       75.56      3.49 o 
 -10   2   6     5692.23     6097.63     41.77 o 
  -8   2   6       12.02        3.06      3.20 o 
  -6   2   6     5849.69     7052.38     50.12 o 
  -4   2   6      935.34      861.18      8.90 o 
  -2   2   6     2499.39     2328.17     16.94 o 
   0   2   6        0.70        3.51      3.31 o 
   2   2   6     9447.60     9623.47     61.96 o 
   4   2   6      901.13      758.25     11.23 o 
   6   2   6     1467.44     1647.73     11.57 o 
   8   2   6     1298.89     1207.15      9.55 o 
  10   2   6       60.90       68.91      4.96 o 
  12   2   6      247.03      242.37      4.41 o 
  14   2   6       60.99       60.94      3.64 o 
  16   2   6     4490.45     4312.70     26.36 o 
  18   2   6       38.34       47.26      3.64 o 
  20   2   6       46.00       45.14      2.94 o 
  22   2   6      200.69      197.47      7.19 o 
  24   2   6       90.10       88.96      6.38 o 
  26   2   6        0.13       -2.67      7.74 o 
 -35   3   6      168.82      177.41     13.69 o 
 -33   3   6      165.34      168.27      5.54 o 
 -31   3   6      128.67      128.42      5.12 o 
 -29   3   6       17.99       28.26      7.14 o 
 -27   3   6        6.57       20.26      6.03 o 
 -25   3   6       82.10       85.91      3.67 o 
 -23   3   6     1782.14     1692.43     12.32 o 
 -21   3   6     2814.00     2741.08     18.16 o 
 -19   3   6    10929.35    10734.16     71.21 o 
 -17   3   6        0.94        0.36      2.59 o 
 -15   3   6      882.84      722.93      8.74 o 
 -13   3   6     1829.21     1751.57     14.22 o 
 -11   3   6     3670.96     3869.31     36.75 o 
  -9   3   6     1301.46     1161.85     10.75 o 
  -7   3   6      177.95      174.10      5.15 o 
  -5   3   6     2757.44     2595.56     21.03 o 
  -3   3   6     6001.51     6436.33     45.32 o 
  -1   3   6    15073.06    17213.19    121.69 o 
   1   3   6     1146.01     1037.78      9.14 o 
   3   3   6     1407.35     1571.74     12.55 o 
   5   3   6      364.41      345.07      5.57 o 
   7   3   6     3266.10     3344.71     21.38 o 
   9   3   6      673.44      612.44      7.83 o 
  11   3   6     4284.58     4392.16     32.29 o 
  13   3   6      326.48      379.33      5.73 o 
  15   3   6      159.88      165.58      3.92 o 
  17   3   6       46.51       52.91      2.91 o 
  19   3   6      430.46      466.93      6.15 o 
  21   3   6       22.31       11.94      5.52 o 
  23   3   6      312.15      317.71      8.65 o 
  25   3   6       64.87       70.85      8.05 o 
 -34   4   6        3.76        8.97     11.52 o 
 -32   4   6      232.67      242.47      7.57 o 
 -30   4   6       29.64       34.21      7.42 o 
 -28   4   6      193.56      188.33     12.76 o 
 -26   4   6      419.09      424.78      7.35 o 
 -24   4   6       10.23       14.14      3.23 o 
 -22   4   6      433.15      415.27      4.99 o 
 -20   4   6     1541.56     1617.65     17.25 o 
 -18   4   6     3784.79     3901.25     28.64 o 
 -16   4   6      975.22      948.58      8.72 o 
 -14   4   6        0.86        2.57      3.50 o 
 -12   4   6       81.60       69.27      5.54 o 
 -10   4   6        1.14        2.35      4.02 o 
  -8   4   6     1089.14     1078.93     11.57 o 
  -6   4   6        4.64       15.67      2.47 o 
  -4   4   6      646.71      498.34      6.34 o 
  -2   4   6       72.53       26.60      3.26 o 
   0   4   6     2248.59     2328.85     20.86 o 
   2   4   6     1435.33     1339.80     11.72 o 
   4   4   6      837.60      816.92      9.68 o 
   6   4   6     2225.44     2207.29     19.63 o 
   8   4   6     2181.35     2161.47     15.34 o 
  10   4   6     1100.93     1104.80      9.77 o 
  12   4   6     3510.86     3350.03     21.01 o 
  14   4   6      964.02      998.49      8.55 o 
  16   4   6       22.93       23.85      2.99 o 
  18   4   6       26.70       38.75      3.53 o 
  20   4   6       38.96       38.62      6.20 o 
  22   4   6        0.20        0.57      5.79 o 
  24   4   6       45.63       61.99      7.60 o 
 -31   5   6        6.20        1.39      5.11 o 
 -29   5   6      131.42      144.60      9.20 o 
 -27   5   6       14.40       17.81      5.50 o 
 -25   5   6       52.23       46.50      6.78 o 
 -23   5   6      307.22      272.66      4.83 o 
 -21   5   6       94.66       91.91      4.33 o 
 -19   5   6     2055.45     1974.71     16.08 o 
 -17   5   6     1712.92     1602.42     16.14 o 
 -15   5   6    11231.04    11176.62     85.03 o 
 -13   5   6      356.70      355.03      6.83 o 
 -11   5   6      230.20      214.27      8.45 o 
  -9   5   6     2775.98     2725.91     20.35 o 
  -7   5   6       15.01       24.75      2.82 o 
  -5   5   6     1141.76     1258.27     11.11 o 
  -3   5   6        0.52       -0.45      2.39 o 
  -1   5   6        2.44        2.30      3.49 o 
   1   5   6        0.51        2.39      2.97 o 
   3   5   6     3559.69     3744.19     27.39 o 
   5   5   6      160.52      166.49      5.65 o 
   7   5   6     1318.75     1265.99     11.31 o 
   9   5   6      133.98      173.02      4.82 o 
  11   5   6      911.04      882.16      8.68 o 
  13   5   6      251.96      214.06      6.52 o 
  15   5   6        4.02        7.38      6.03 o 
  17   5   6       23.97       13.96      4.65 o 
  19   5   6       14.74       11.64      5.82 o 
  21   5   6        6.74        7.45      6.34 o 
  23   5   6      117.50      110.22      8.55 o 
 -30   6   6      299.80      356.28     26.30 o 
 -28   6   6       94.75      123.61     16.96 o 
 -26   6   6       59.18       91.26     11.36 o 
 -24   6   6      187.88      193.68      4.78 o 
 -22   6   6       49.58       49.65      9.57 o 
 -20   6   6       43.00       49.02      2.24 o 
 -18   6   6        3.73        5.97      6.32 o 
 -16   6   6      568.27      534.35     15.54 o 
 -14   6   6      768.64      725.00     24.59 o 
 -12   6   6        8.57       15.62      5.74 o 
 -10   6   6      313.72      347.98      8.99 o 
  -8   6   6      373.42      354.74     13.19 o 
  -6   6   6      674.61      747.51     14.42 o 
  -4   6   6     1858.98     1740.02     15.68 o 
  -2   6   6      184.74      191.16     15.59 o 
   0   6   6        1.22        3.95      4.54 o 
   2   6   6       19.07        4.30      5.57 o 
   4   6   6       23.68       34.87      5.35 o 
   6   6   6     1019.15      969.77     12.72 o 
   8   6   6     4915.58     4870.35     43.11 o 
  10   6   6      172.83      175.04      6.41 o 
  12   6   6      393.41      407.64     17.22 o 
  14   6   6       38.06       35.96      6.43 o 
  16   6   6       68.57       62.31      4.22 o 
  18   6   6      250.70      243.63      7.50 o 
  20   6   6        0.78        2.84      8.05 o 
 -27   7   6       50.12       68.50     38.91 o 
 -25   7   6      234.57      262.59     15.37 o 
 -23   7   6        9.38       11.44      3.56 o 
 -21   7   6       18.22       13.76      5.77 o 
 -19   7   6      722.95      662.98     41.22 o 
 -17   7   6       21.09       15.10      6.78 o 
 -15   7   6      911.02      872.19     26.16 o 
 -13   7   6      621.57      554.99     17.39 o 
 -11   7   6     2030.16     2068.93    117.19 o 
  -9   7   6       16.05       12.37     10.33 o 
  -7   7   6      119.47      148.56     13.23 o 
  -5   7   6      355.05      356.42     13.69 o 
  -3   7   6       48.23       38.30     10.63 o 
  -1   7   6      197.16      234.07     19.37 o 
   1   7   6       70.45       91.48     22.10 o 
   3   7   6      259.50      276.09     15.85 o 
   5   7   6       20.60       24.54      5.41 o 
   7   7   6     1484.63     1413.74     22.46 o 
   9   7   6      342.25      299.05      9.60 o 
  11   7   6       13.01       16.72      4.42 o 
  13   7   6       41.73       54.05      5.01 o 
  15   7   6       23.68       18.31      5.13 o 
  17   7   6        0.57       -1.80      4.77 o 
 -22   8   6       14.10        9.78      5.65 o 
 -20   8   6       96.01      101.43      5.96 o 
 -18   8   6       12.96       25.64      7.84 o 
 -16   8   6        2.75        1.33      6.00 o 
 -14   8   6       85.44       59.43     30.52 o 
 -12   8   6       66.70       59.03     18.47 o 
 -10   8   6      110.53       85.23     16.65 o 
  -8   8   6      442.11      454.44     15.93 o 
  -6   8   6      445.21      479.11     18.21 o 
  -4   8   6      166.04      169.91     14.95 o 
  -2   8   6      194.04      208.08     14.84 o 
   0   8   6        0.63        0.52     10.12 o 
   2   8   6      431.23      436.84     15.88 o 
   4   8   6     2547.07     2499.61     28.34 o 
   6   8   6      911.71      881.45     15.58 o 
   8   8   6       79.63       81.98      8.17 o 
  10   8   6        5.76        1.40      9.78 o 
  12   8   6       72.10       70.97     15.11 o 
  14   8   6        3.67        5.03      5.82 o 
 -17   9   6        2.68       -3.63      5.50 o 
 -15   9   6       32.94       26.39      8.69 o 
 -13   9   6      165.66      163.36     14.96 o 
 -11   9   6      246.53      215.50     13.89 o 
  -9   9   6      401.50      375.20     21.48 o 
  -7   9   6      711.96      734.60     20.58 o 
  -5   9   6       16.03        7.58     10.22 o 
  -3   9   6        5.19       -1.45     11.24 o 
  -1   9   6        0.01        2.25     16.53 o 
   1   9   6       28.68       35.15     12.93 o 
   3   9   6      315.31      353.12     18.11 o 
   5   9   6      126.58      124.54     10.30 o 
   7   9   6        1.77        8.97      7.28 o 
   9   9   6        4.31       10.10     12.43 o 
 -33   1   7       26.24       40.15     12.45 o 
 -31   1   7      247.88      241.84      7.47 o 
 -29   1   7     1273.69     1236.26     22.44 o 
 -27   1   7      115.34      139.92      7.08 o 
 -25   1   7     2598.13     2569.37     18.86 o 
 -23   1   7     4105.60     4077.43     26.60 o 
 -21   1   7      315.93      311.36      5.08 o 
 -19   1   7       17.66        8.02      3.36 o 
 -17   1   7      156.21      152.17      6.74 o 
 -15   1   7       11.56        6.28      2.69 o 
 -13   1   7      472.32      432.43      6.14 o 
 -11   1   7      759.46      851.57      9.36 o 
  -9   1   7     3428.93     3589.78     25.89 o 
  -7   1   7      199.64      163.25      4.80 o 
  -5   1   7     3658.47     3855.62     29.33 o 
  -3   1   7     2644.65     2591.71     32.75 o 
  -1   1   7      312.61      285.68     11.77 o 
   1   1   7      990.87     1077.30     11.07 o 
   3   1   7     1832.00     2097.60     16.38 o 
   5   1   7     1122.76     1218.68      9.76 o 
   7   1   7       13.52       53.31      4.42 o 
   9   1   7       53.81       68.10      3.95 o 
  11   1   7      235.73      229.34      4.67 o 
  13   1   7      659.77      665.80      6.99 o 
  15   1   7     1536.40     1504.19     11.46 o 
  17   1   7      367.96      355.56      4.91 o 
  19   1   7      173.07      172.86      4.73 o 
  21   1   7      102.98      109.01      3.45 o 
  23   1   7        5.53        4.71      4.57 o 
  25   1   7      181.46      162.83     33.15 o 
 -36   2   7      107.25      132.59     19.61 o 
 -34   2   7       20.78       21.48     11.20 o 
 -32   2   7        0.48        0.71      3.41 o 
 -30   2   7      417.33      391.25     10.18 o 
 -28   2   7      676.85      599.79     33.33 o 
 -26   2   7       19.08       26.91      2.38 o 
 -24   2   7      103.01      109.09      2.95 o 
 -22   2   7     1068.99     1106.36      8.96 o 
 -20   2   7       45.46       44.58      5.32 o 
 -18   2   7      247.75      221.92      7.59 o 
 -16   2   7      194.93      250.31      5.80 o 
 -14   2   7     4574.95     5010.99     38.26 o 
 -12   2   7      459.32      438.57      7.36 o 
 -10   2   7     1378.77     1416.34     12.34 o 
  -8   2   7      116.84      158.00      4.76 o 
  -6   2   7     8032.84     9384.52     69.31 o 
  -4   2   7     7081.89     7610.88     55.89 o 
  -2   2   7     1888.19     2100.89     16.42 o 
   0   2   7     4746.08     4909.49     32.23 o 
   2   2   7      769.12      821.08      7.94 o 
   4   2   7     2863.66     2938.73     20.32 o 
   6   2   7     1658.22     1652.51     15.94 o 
   8   2   7      572.17      591.10      6.42 o 
  10   2   7       58.22       66.67      4.03 o 
  12   2   7       18.15       12.36      3.81 o 
  14   2   7      389.51      361.83      5.52 o 
  16   2   7      162.33      158.53      4.85 o 
  18   2   7      132.89      164.18      3.40 o 
  20   2   7      366.85      346.92      4.44 o 
  22   2   7      147.05      152.89      8.23 o 
  24   2   7        5.70        9.64      9.02 o 
 -35   3   7        6.21       -7.47     10.27 o 
 -33   3   7       40.24       27.99      8.19 o 
 -31   3   7      683.05      674.25     16.34 o 
 -29   3   7       30.94       20.49      5.58 o 
 -27   3   7      125.79      111.76      3.27 o 
 -25   3   7      111.48      112.74      4.09 o 
 -23   3   7     1347.09     1286.80     10.56 o 
 -21   3   7     5154.88     5051.15     35.22 o 
 -19   3   7     5828.33     5638.23     41.81 o 
 -17   3   7      112.41       88.91      4.89 o 
 -15   3   7      190.18      174.29      6.06 o 
 -13   3   7     1949.23     2029.14     16.84 o 
 -11   3   7      269.43      323.16      6.63 o 
  -9   3   7      134.07      112.42      4.79 o 
  -7   3   7      241.53      286.68      7.30 o 
  -5   3   7      141.87      144.17      7.50 o 
  -3   3   7        1.67        0.62      2.83 o 
  -1   3   7      402.87      492.08      6.35 o 
   1   3   7     4076.42     3959.68     27.49 o 
   3   3   7     1519.57     1480.38     12.32 o 
   5   3   7        6.16        5.18      4.13 o 
   7   3   7       12.76       11.85      3.83 o 
   9   3   7     1109.89     1199.18     11.05 o 
  11   3   7      245.28      244.08      5.05 o 
  13   3   7       33.61       30.08      3.65 o 
  15   3   7       97.59      113.10      4.34 o 
  17   3   7       22.41       19.78      3.80 o 
  19   3   7       29.90       16.82      3.36 o 
  21   3   7      150.99      159.63      8.25 o 
  23   3   7       23.91       35.02      7.26 o 
  25   3   7        0.16        0.62     11.83 o 
 -34   4   7      687.58      734.24     11.94 o 
 -32   4   7        7.66        6.07      5.72 o 
 -30   4   7        4.23        4.96      5.14 o 
 -28   4   7       35.29       29.90      5.61 o 
 -26   4   7        8.39       29.03     17.23 o 
 -24   4   7      137.94      136.58      5.62 o 
 -22   4   7       26.84       33.18      2.79 o 
 -20   4   7       22.55       25.24      5.00 o 
 -18   4   7       85.14       94.03      6.27 o 
 -16   4   7      307.97      279.56      8.53 o 
 -14   4   7       14.23       23.77      5.00 o 
 -12   4   7       86.16       96.06      5.99 o 
 -10   4   7       11.41        6.69      4.65 o 
  -8   4   7     3397.11     3521.76     28.40 o 
  -6   4   7     2382.18     2498.38     20.07 o 
  -4   4   7     1328.73     1419.80     12.24 o 
  -2   4   7     2028.94     2264.24     18.81 o 
   0   4   7        1.00        5.15      3.87 o 
   2   4   7       26.36       40.48      6.88 o 
   4   4   7      833.21      820.15      8.86 o 
   6   4   7      597.42      552.71      9.44 o 
   8   4   7      171.38      168.35      5.02 o 
  10   4   7       17.38       20.10      3.36 o 
  12   4   7      703.46      713.19      8.70 o 
  14   4   7       16.40       10.83      2.98 o 
  16   4   7      344.92      316.15      7.24 o 
  18   4   7        4.66        7.46      2.91 o 
  20   4   7      305.36      292.74     10.79 o 
  22   4   7      175.11      177.64     11.61 o 
 -31   5   7       35.96       45.91      7.92 o 
 -29   5   7      264.95      276.44     14.29 o 
 -27   5   7       82.15       95.24      8.01 o 
 -25   5   7       18.23       18.19      5.84 o 
 -23   5   7      186.99      182.94      5.18 o 
 -21   5   7       37.52       30.77      4.55 o 
 -19   5   7      919.64      918.32      9.66 o 
 -17   5   7     1691.92     1630.55     15.68 o 
 -15   5   7     3840.53     3705.87     28.47 o 
 -13   5   7      155.48      188.35      6.39 o 
 -11   5   7      198.72      206.20      8.40 o 
  -9   5   7      467.19      496.24      9.16 o 
  -7   5   7      707.57      782.78      9.38 o 
  -5   5   7     1301.49     1419.41     12.27 o 
  -3   5   7      139.37      156.61      4.58 o 
  -1   5   7      287.53      327.60      7.84 o 
   1   5   7      587.73      565.88      7.79 o 
   3   5   7       16.89       27.87      5.54 o 
   5   5   7     1700.24     1654.06     15.41 o 
   7   5   7      483.55      483.22      6.91 o 
   9   5   7      156.42      155.99      4.87 o 
  11   5   7        5.07        5.24      4.03 o 
  13   5   7       36.19       32.25      3.75 o 
  15   5   7      390.35      396.01      7.32 o 
  17   5   7        5.10        3.40      5.38 o 
  19   5   7      182.67      175.06     10.49 o 
  21   5   7        5.79       11.23      7.22 o 
 -30   6   7      272.70      327.90     15.13 o 
 -28   6   7      165.54      212.65     13.41 o 
 -26   6   7       34.35       75.94     12.76 o 
 -24   6   7      140.33      159.23      6.37 o 
 -22   6   7      597.95      502.40     14.96 o 
 -20   6   7        3.63        4.41      1.48 o 
 -18   6   7      176.49      166.12     10.09 o 
 -16   6   7      311.71      316.69      8.80 o 
 -14   6   7      591.89      578.99     17.26 o 
 -12   6   7     1048.89     1019.86     15.52 o 
 -10   6   7        1.21       -3.57      6.29 o 
  -8   6   7        6.48        9.86      1.99 o 
  -6   6   7        1.33        2.00      1.75 o 
  -4   6   7       61.62       71.86      4.64 o 
  -2   6   7       26.68       14.30      3.14 o 
   0   6   7       95.42       94.41      5.51 o 
   2   6   7      278.62      276.67      7.93 o 
   4   6   7      372.49      371.21      7.18 o 
   6   6   7      238.60      256.84      6.85 o 
   8   6   7      347.38      345.08      7.50 o 
  10   6   7      349.66      318.98      8.89 o 
  12   6   7        7.41       -2.16      5.29 o 
  14   6   7        8.65        4.99      4.51 o 
  16   6   7       11.97       16.85      5.07 o 
  18   6   7       16.07        9.76      7.46 o 
 -27   7   7       11.08       12.92      9.46 o 
 -25   7   7       43.38       41.97     10.23 o 
 -23   7   7      101.29      108.82     11.00 o 
 -21   7   7      290.30      291.19     16.86 o 
 -19   7   7       53.22       24.14     20.21 o 
 -17   7   7       36.48       45.17     12.76 o 
 -15   7   7      385.54      364.33     29.26 o 
 -13   7   7      660.13      590.71     16.21 o 
 -11   7   7     3129.60     3059.59     41.53 o 
  -9   7   7     1654.54     1652.50     23.24 o 
  -7   7   7        0.21        0.14      5.91 o 
  -5   7   7      356.18      349.64     12.24 o 
  -3   7   7        8.49        1.96      6.32 o 
  -1   7   7       28.79       19.29      8.62 o 
   1   7   7       28.56       24.81      3.77 o 
   3   7   7       41.41       34.67      7.01 o 
   5   7   7        2.27        2.77      3.69 o 
   7   7   7        1.27        1.52      3.70 o 
   9   7   7       11.78        7.95      5.65 o 
  11   7   7      382.06      349.26      9.09 o 
  13   7   7      120.65      126.56      7.31 o 
  15   7   7        7.93        6.95      5.48 o 
 -22   8   7       13.08        6.25      5.74 o 
 -20   8   7      329.97      377.34     35.33 o 
 -18   8   7        0.06        1.49      7.25 o 
 -16   8   7        3.57        5.23      8.05 o 
 -14   8   7      195.18      208.69     30.04 o 
 -12   8   7      188.16      172.84     18.36 o 
 -10   8   7      243.74      263.48     34.24 o 
  -8   8   7       59.27       96.46     14.72 o 
  -6   8   7      161.76      185.03     15.87 o 
  -4   8   7       93.15      113.41     19.45 o 
  -2   8   7       12.24       19.06      9.72 o 
   0   8   7      297.11      287.43     18.31 o 
   2   8   7      232.25      209.74     13.41 o 
   4   8   7      694.89      676.82     12.94 o 
   6   8   7        1.82        1.00      6.06 o 
   8   8   7      142.71      169.40      8.73 o 
  10   8   7       32.40       37.65     15.35 o 
  12   8   7        9.99        1.35     10.06 o 
 -15   9   7      235.79      214.47     13.76 o 
 -13   9   7      339.41      346.75     32.06 o 
 -11   9   7        0.53        9.76     10.23 o 
  -9   9   7      139.64      125.84     16.34 o 
  -7   9   7      627.44      561.55     32.24 o 
  -5   9   7      312.39      272.43     31.59 o 
  -3   9   7        2.00       -6.38     10.23 o 
  -1   9   7       22.47       20.48     10.84 o 
   1   9   7       66.37       60.22     12.08 o 
   3   9   7        7.79        8.39     10.18 o 
   5   9   7      202.60      206.02     13.62 o 
 -34   0   8        5.11        2.18     11.52 o 
 -32   0   8       14.00       29.88      4.05 o 
 -30   0   8      336.62      299.73      8.09 o 
 -28   0   8      585.42      630.54      8.68 o 
 -26   0   8     3071.79     3140.16     49.75 o 
 -24   0   8      213.91      238.13      9.65 o 
 -22   0   8       35.37       46.05      4.71 o 
 -20   0   8       22.91       37.84     11.36 o 
 -18   0   8     3155.70     3134.87     53.85 o 
 -16   0   8     5939.39     6283.08    349.22 o 
 -14   0   8      201.80      130.49     10.76 o 
 -12   0   8     4617.72     5266.85     55.11 o 
 -10   0   8      817.32     1651.07     18.77 o 
  -8   0   8      907.86      964.79     13.72 o 
  -6   0   8      708.13      555.23     10.76 o 
  -4   0   8    33952.14    36178.04    448.43 o 
  -2   0   8    10003.10    11913.69    130.57 o 
   0   0   8     3555.01     3775.01     47.09 o 
   2   0   8       19.82        1.58      6.45 o 
   4   0   8     1639.25     1845.51     22.86 o 
   6   0   8     1428.91     1493.41     15.65 o 
   8   0   8      777.43      790.38     12.29 o 
  10   0   8      186.82      291.10     10.97 o 
  12   0   8     1621.90     1462.52     17.02 o 
  14   0   8     2169.27     2169.38     20.39 o 
  16   0   8      344.09      359.08      8.64 o 
  18   0   8      281.50      299.64      6.35 o 
  20   0   8       47.73       46.06      4.83 o 
  22   0   8       11.47       13.22      7.29 o 
  24   0   8       67.63      115.47     19.61 o 
 -33   1   8       27.65       19.16      6.69 o 
 -31   1   8     1029.95      952.13     28.63 o 
 -29   1   8     1368.65     1283.85     16.05 o 
 -27   1   8     5903.51     6284.72    114.18 o 
 -25   1   8     1148.23     1138.54      9.40 o 
 -23   1   8     5462.09     5676.63     42.11 o 
 -21   1   8     2812.54     2719.05     19.41 o 
 -19   1   8       57.21       49.51      4.90 o 
 -17   1   8     2457.13     2389.72     19.49 o 
 -15   1   8        3.74        4.83      3.96 o 
 -13   1   8      363.49      296.01      7.75 o 
 -11   1   8      575.21      516.15      7.34 o 
  -9   1   8     4904.36     5123.47     61.77 o 
  -7   1   8     3130.81     3359.32     26.81 o 
  -5   1   8     2116.46     2194.46     19.43 o 
  -3   1   8     1037.95     1028.99     13.39 o 
  -1   1   8      131.18      137.83      6.05 o 
   1   1   8     8940.29     8968.79     67.49 o 
   3   1   8       24.65      105.65     13.14 o 
   5   1   8      668.30      659.02      7.73 o 
   7   1   8       99.30       73.71      9.72 o 
   9   1   8      769.99      724.06      7.56 o 
  11   1   8     2146.76     1914.51     13.96 o 
  13   1   8      190.45      200.61      5.92 o 
  15   1   8       19.91       35.01      3.47 o 
  17   1   8      243.61      258.45      5.34 o 
  19   1   8      851.35      839.73      7.67 o 
  21   1   8        2.90       -0.71      2.72 o 
  23   1   8       56.04       52.00      8.34 o 
 -34   2   8        8.62        4.99      4.84 o 
 -32   2   8      474.77      560.60     15.68 o 
 -30   2   8      282.15      287.29     17.43 o 
 -28   2   8       29.31       35.75      2.74 o 
 -26   2   8      354.52      333.76      4.44 o 
 -24   2   8      390.53      417.99      5.00 o 
 -22   2   8      667.67      668.81      8.01 o 
 -20   2   8     2907.63     2858.81     21.05 o 
 -18   2   8       12.23       13.42      3.81 o 
 -16   2   8       56.48       43.44      5.00 o 
 -14   2   8      335.57      273.04      5.77 o 
 -12   2   8     3623.13     3536.42     25.82 o 
 -10   2   8      271.30      193.02      6.74 o 
  -8   2   8    10793.00    11641.91     90.55 o 
  -6   2   8      726.68      574.61      8.04 o 
  -4   2   8     2143.44     2240.12     19.03 o 
  -2   2   8        7.83       26.59      5.16 o 
   0   2   8     3695.02     3725.69     24.82 o 
   2   2   8       22.83       10.75      4.54 o 
   4   2   8      195.90      179.01      6.44 o 
   6   2   8     1539.34     1599.95     16.75 o 
   8   2   8        0.16        2.20      4.35 o 
  10   2   8        1.16        3.17      3.50 o 
  12   2   8      417.59      411.74      5.59 o 
  14   2   8      564.69      530.80      7.05 o 
  16   2   8      185.38      168.66      4.96 o 
  18   2   8      512.29      540.94      5.77 o 
  20   2   8       12.56       11.56      4.20 o 
  22   2   8       15.02       12.10      4.77 o 
  24   2   8      153.55      163.19     10.70 o 
 -35   3   8      560.41      557.37     13.75 o 
 -33   3   8     1600.60     1615.38     28.95 o 
 -31   3   8      869.79      795.12     24.43 o 
 -29   3   8      224.85      203.23      7.51 o 
 -27   3   8     1046.08     1062.99     10.97 o 
 -25   3   8      314.09      342.31      6.55 o 
 -23   3   8      496.57      510.33      6.25 o 
 -21   3   8     1014.17      994.57     11.86 o 
 -19   3   8     4046.44     3896.52     31.30 o 
 -17   3   8      447.51      481.20      8.32 o 
 -15   3   8     1602.82     1575.01     14.47 o 
 -13   3   8      408.83      435.90      7.27 o 
 -11   3   8      876.26      697.48      9.52 o 
  -9   3   8     3417.47     3139.67     25.33 o 
  -7   3   8      201.62      218.81      6.72 o 
  -5   3   8     2067.30     1941.38     23.62 o 
  -3   3   8       44.31       16.49      5.26 o 
  -1   3   8     3316.04     3669.93     24.80 o 
   1   3   8       37.11       32.69      4.37 o 
   3   3   8       10.55       14.09      4.12 o 
   5   3   8      555.33      503.68      7.21 o 
   7   3   8     1088.48      999.52      9.63 o 
   9   3   8       41.81       34.07      3.80 o 
  11   3   8      366.61      406.94      6.55 o 
  13   3   8     1580.07     1633.46     14.92 o 
  15   3   8       11.14        8.86      3.92 o 
  17   3   8       25.87       24.57      3.28 o 
  19   3   8       59.12       67.77      3.98 o 
  21   3   8      291.78      291.43     10.02 o 
  23   3   8      353.13      361.36     20.10 o 
 -32   4   8      538.25      591.37     28.01 o 
 -30   4   8        8.53       12.43      5.61 o 
 -28   4   8      816.86      823.35     17.15 o 
 -26   4   8        0.98        2.38      3.01 o 
 -24   4   8      195.59      208.40      6.19 o 
 -22   4   8     1168.60     1144.58     10.46 o 
 -20   4   8       65.31       70.45      3.54 o 
 -18   4   8     3110.11     3084.88     25.36 o 
 -16   4   8     3197.36     3082.97     27.04 o 
 -14   4   8      539.46      526.63      8.91 o 
 -12   4   8       74.98       69.38      5.79 o 
 -10   4   8     3024.23     3133.41     25.30 o 
  -8   4   8      443.77      448.04      9.11 o 
  -6   4   8      132.51      153.58      6.51 o 
  -4   4   8     1873.99     1889.31     15.38 o 
  -2   4   8     2068.82     2172.70     17.15 o 
   0   4   8       18.36       19.66      4.21 o 
   2   4   8     2819.06     2787.15     23.63 o 
   4   4   8     2460.84     2424.39     20.30 o 
   6   4   8       88.92       93.28      5.09 o 
   8   4   8      390.03      397.91      6.50 o 
  10   4   8       10.64        9.86      3.68 o 
  12   4   8      205.20      226.28      4.87 o 
  14   4   8        5.78        4.11      4.13 o 
  16   4   8       25.04       17.36      3.19 o 
  18   4   8      209.80      241.86      8.63 o 
  20   4   8      553.89      548.44     14.70 o 
  22   4   8       85.88       92.89     11.55 o 
 -31   5   8      558.25      593.92     33.00 o 
 -29   5   8       10.10        9.86      4.88 o 
 -27   5   8       18.22       15.37      7.85 o 
 -25   5   8      748.61      697.89     10.34 o 
 -23   5   8      692.50      642.13      6.81 o 
 -21   5   8       77.73       81.12      4.82 o 
 -19   5   8       36.90       43.09      3.77 o 
 -17   5   8     2490.44     2477.78     18.68 o 
 -15   5   8      745.08      714.55     10.08 o 
 -13   5   8        7.67        4.93      4.68 o 
 -11   5   8      524.75      498.01      8.96 o 
  -9   5   8      653.98      663.69      8.17 o 
  -7   5   8       25.24       13.03      3.47 o 
  -5   5   8     5808.02     5992.39     41.28 o 
  -3   5   8      544.34      560.80      8.20 o 
  -1   5   8     1080.46     1061.87     11.63 o 
   1   5   8       35.20       37.89      5.49 o 
   3   5   8      130.02      150.42      7.01 o 
   5   5   8       35.76       38.49      5.60 o 
   7   5   8       64.30       79.08      5.23 o 
   9   5   8       33.21       45.04      5.16 o 
  11   5   8       14.24       15.32      3.69 o 
  13   5   8       84.53      106.88      6.65 o 
  15   5   8        2.27        2.23      3.53 o 
  17   5   8      943.60      960.54     19.80 o 
  19   5   8       10.45       20.52      8.27 o 
 -28   6   8      251.49      291.02     17.43 o 
 -26   6   8       97.79      140.18     10.85 o 
 -24   6   8      252.16      246.58      9.79 o 
 -22   6   8      653.95      587.47     20.80 o 
 -20   6   8      214.33      224.27     10.19 o 
 -18   6   8      401.54      387.75     13.68 o 
 -16   6   8        3.27       -1.06      4.78 o 
 -14   6   8        0.27       -2.27      5.37 o 
 -12   6   8      122.67      108.09      4.20 o 
 -10   6   8     1146.54     1137.25     15.55 o 
  -8   6   8      170.00      172.27      4.47 o 
  -6   6   8       30.30       22.78      2.73 o 
  -4   6   8        6.08        6.76      4.32 o 
  -2   6   8      701.85      743.28      9.18 o 
   0   6   8     1299.04     1271.65     13.68 o 
   2   6   8     1366.84     1334.76     13.45 o 
   4   6   8        0.02       -1.98      3.86 o 
   6   6   8       20.60       26.32      5.27 o 
   8   6   8      251.13      220.60      5.58 o 
  10   6   8       71.34       72.91     10.54 o 
  12   6   8      378.03      362.15     11.29 o 
  14   6   8        1.46        1.65      4.50 o 
  16   6   8        1.25        3.18      6.32 o 
  18   6   8        0.76       16.93      7.88 o 
 -25   7   8        3.89       11.83     24.28 o 
 -23   7   8        2.47        4.09      6.24 o 
 -21   7   8      232.67      249.08      8.82 o 
 -19   7   8       70.36       65.60      8.71 o 
 -17   7   8        6.65        9.76     10.62 o 
 -15   7   8      285.63      296.36      9.71 o 
 -13   7   8     1200.05     1195.49     19.50 o 
 -11   7   8      185.04      195.51     10.33 o 
  -9   7   8      683.40      722.09     14.73 o 
  -7   7   8       55.95       61.26     11.04 o 
  -5   7   8      814.01      800.45     26.39 o 
  -3   7   8       29.07       27.02      2.89 o 
  -1   7   8      338.69      304.29      6.49 o 
   1   7   8      296.81      301.09      8.90 o 
   3   7   8       84.40       86.06      5.82 o 
   5   7   8       99.26      110.21      5.16 o 
   7   7   8       58.45       72.29      5.23 o 
   9   7   8      313.23      331.80      9.22 o 
  11   7   8       37.94       31.02      6.99 o 
  13   7   8      115.63      145.46      8.07 o 
  15   7   8      141.81      152.20     20.23 o 
 -22   8   8       53.58       79.66     17.27 o 
 -20   8   8        1.53        2.73      7.59 o 
 -18   8   8       10.99       43.71     40.31 o 
 -16   8   8       35.13       34.32     14.32 o 
 -14   8   8        5.14        4.80      8.97 o 
 -12   8   8        0.63       -6.40      9.08 o 
 -10   8   8        0.97       -3.29     11.69 o 
  -8   8   8      313.11      273.51     24.43 o 
  -6   8   8      121.65      106.87     15.17 o 
  -4   8   8        1.13       -3.33      9.26 o 
  -2   8   8       15.64       13.38     10.02 o 
   0   8   8      159.59      137.92     23.03 o 
   2   8   8        9.62        8.08      9.44 o 
   4   8   8      396.05      341.09     10.14 o 
   6   8   8      354.23      350.51      9.15 o 
   8   8   8       93.49      119.28      8.97 o 
  10   8   8        1.76        4.69      7.77 o 
 -15   9   8       42.59       43.78     15.20 o 
 -13   9   8       88.67       74.47     14.63 o 
 -11   9   8        2.29        2.73      9.87 o 
  -9   9   8      591.82      614.99     23.61 o 
  -7   9   8      308.43      332.41     17.50 o 
  -5   9   8       10.78        8.88     13.72 o 
  -3   9   8      188.00      167.79     14.43 o 
  -1   9   8      111.14       84.52     12.93 o 
   1   9   8       25.05       17.18     14.81 o 
   3   9   8       10.44       17.02     10.41 o 
 -33   1   9      143.52      144.11     13.07 o 
 -31   1   9       15.38       10.54      2.89 o 
 -29   1   9     1551.95     1576.73     11.24 o 
 -27   1   9     2424.26     2409.21     17.59 o 
 -25   1   9     1693.84     1640.23     13.60 o 
 -23   1   9     2066.52     2033.41     17.75 o 
 -21   1   9        0.10        1.59      3.16 o 
 -19   1   9      565.10      577.50      8.45 o 
 -17   1   9     1441.89     1372.49     14.96 o 
 -15   1   9       76.91      111.87      5.54 o 
 -13   1   9      870.19      815.05     11.11 o 
 -11   1   9      218.41      265.85      6.34 o 
  -9   1   9       21.75       39.44      5.13 o 
  -7   1   9      631.34      542.28      8.14 o 
  -5   1   9       75.60      103.11      6.02 o 
  -3   1   9     6268.43     6447.47     49.24 o 
  -1   1   9       74.02      125.47      5.98 o 
   1   1   9     1220.32     1250.07     12.68 o 
   3   1   9        3.45        3.67      3.88 o 
   5   1   9     1101.05      986.79     10.94 o 
   7   1   9      518.48      486.16      7.48 o 
   9   1   9      364.47      353.17      6.64 o 
  11   1   9      107.64       92.69      5.23 o 
  13   1   9       22.67       19.92      4.43 o 
  15   1   9      774.93      723.64      8.54 o 
  17   1   9        3.22        3.87      3.06 o 
  19   1   9       20.18       19.17      3.91 o 
  21   1   9        0.60        1.06      4.61 o 
  23   1   9      226.31      251.78     20.64 o 
 -36   2   9      199.19      224.10     16.18 o 
 -34   2   9        0.52       -1.40      8.30 o 
 -32   2   9      180.28      219.12     10.58 o 
 -30   2   9      183.09      183.96      5.20 o 
 -28   2   9       92.29      111.73      4.14 o 
 -26   2   9      989.99      952.25      8.74 o 
 -24   2   9      302.23      285.57      4.97 o 
 -22   2   9      853.73      794.02      8.38 o 
 -20   2   9        0.80        2.43      3.82 o 
 -18   2   9      754.70      819.10     12.14 o 
 -16   2   9     1840.17     1963.14     16.23 o 
 -14   2   9     3157.54     3587.79     27.18 o 
 -12   2   9       78.24       66.90      5.12 o 
 -10   2   9        6.98        8.39      4.90 o 
  -8   2   9       29.12       19.77      5.28 o 
  -6   2   9     3053.04     3522.84     27.39 o 
  -4   2   9       84.37       71.18      5.97 o 
  -2   2   9        0.66       -2.29      4.63 o 
   0   2   9     1603.55     1821.60     15.76 o 
   2   2   9        9.91       26.41      6.05 o 
   4   2   9      637.56      643.26      9.15 o 
   6   2   9      319.03      221.11      6.65 o 
   8   2   9     3352.96     3177.65     21.92 o 
  10   2   9     1325.03     1327.24     11.29 o 
  12   2   9       53.26       67.02      4.49 o 
  14   2   9      627.71      580.78      8.70 o 
  16   2   9       55.81       66.72      4.14 o 
  18   2   9      136.83      115.68      4.57 o 
  20   2   9      317.22      345.46      8.04 o 
  22   2   9        0.00        2.42      4.63 o 
 -35   3   9       24.69       24.90      8.40 o 
 -33   3   9      514.23      505.10     14.68 o 
 -31   3   9     1720.37     1828.37     31.67 o 
 -29   3   9      375.53      404.27      5.96 o 
 -27   3   9        4.24        7.00      3.05 o 
 -25   3   9        1.35        4.94      2.89 o 
 -23   3   9      782.80      716.08     13.48 o 
 -21   3   9      324.68      301.90      6.28 o 
 -19   3   9     1083.43     1065.99     13.30 o 
 -17   3   9      666.20      692.63     12.11 o 
 -15   3   9        1.45       -0.38      5.32 o 
 -13   3   9      135.51      131.85      7.35 o 
 -11   3   9     1261.64     1280.63     16.40 o 
  -9   3   9     1707.05     1759.70     17.37 o 
  -7   3   9      225.46      219.82      7.82 o 
  -5   3   9       31.09       30.21      5.45 o 
  -3   3   9      156.94      157.07      6.48 o 
  -1   3   9      742.89      801.06     11.33 o 
   1   3   9        0.03        3.12      4.65 o 
   3   3   9      276.02      226.51      7.69 o 
   5   3   9     1706.89     1634.61     15.74 o 
   7   3   9     1866.68     1706.24     14.90 o 
   9   3   9       12.81        6.61      3.62 o 
  11   3   9      126.20      101.00      4.86 o 
  13   3   9      149.05      136.55      7.61 o 
  15   3   9      355.27      332.01      6.21 o 
  17   3   9       27.80       36.88      3.55 o 
  19   3   9       29.79       40.13      8.36 o 
  21   3   9       79.03      113.89      7.74 o 
 -32   4   9      294.63      352.96     15.56 o 
 -30   4   9      264.46      267.46      9.92 o 
 -28   4   9       99.64      110.09      3.76 o 
 -26   4   9       79.48       70.23      3.34 o 
 -24   4   9      183.42      182.89      5.08 o 
 -22   4   9      102.58       97.45      6.04 o 
 -20   4   9       10.18       13.89      4.35 o 
 -18   4   9      447.57      460.42      8.43 o 
 -16   4   9      145.21      139.12      6.56 o 
 -14   4   9     1061.65     1119.24     16.18 o 
 -12   4   9     1804.00     1891.96     20.18 o 
 -10   4   9       18.79       26.23      6.90 o 
  -8   4   9        8.21        3.25      6.26 o 
  -6   4   9        8.76       12.18      3.80 o 
  -4   4   9      772.97      829.02      9.39 o 
  -2   4   9      286.25      325.70     10.38 o 
   0   4   9       34.34       43.92      5.49 o 
   2   4   9        0.03        0.66      4.89 o 
   4   4   9      957.46      865.51     11.47 o 
   6   4   9     1600.82     1572.87     13.60 o 
   8   4   9      237.97      235.15      7.03 o 
  10   4   9      159.40      126.27      4.87 o 
  12   4   9      235.27      211.98      7.89 o 
  14   4   9       37.13       39.44      3.98 o 
  16   4   9       68.81       74.62      4.38 o 
  18   4   9      727.99      638.72     13.77 o 
  20   4   9      204.07      224.22     12.64 o 
 -31   5   9       62.73       88.19      6.64 o 
 -29   5   9        3.56        1.15      4.77 o 
 -27   5   9      166.57      180.51      4.33 o 
 -25   5   9      582.25      624.78      8.46 o 
 -23   5   9       30.84       31.79      4.09 o 
 -21   5   9      283.35      309.43      6.86 o 
 -19   5   9      190.02      169.83      6.51 o 
 -17   5   9      185.22      183.14     10.87 o 
 -15   5   9     1715.39     1637.87     21.83 o 
 -13   5   9       85.85       72.44      8.18 o 
 -11   5   9        2.44        2.15      5.44 o 
  -9   5   9      299.00      340.30      7.22 o 
  -7   5   9        0.45        1.15      4.07 o 
  -5   5   9       12.01        4.26      4.82 o 
  -3   5   9      243.88      256.11      8.24 o 
  -1   5   9       14.49       15.80      4.79 o 
   1   5   9      132.17      119.22      7.10 o 
   3   5   9        7.70        4.42      5.95 o 
   5   5   9      286.46      325.14      8.60 o 
   7   5   9       13.27       19.96      4.34 o 
   9   5   9      136.25      130.96      5.64 o 
  11   5   9        0.10       -1.10      4.06 o 
  13   5   9       51.35       53.23      4.61 o 
  15   5   9       42.43       81.38     12.20 o 
  17   5   9        0.55       -1.16      6.32 o 
 -28   6   9      227.59      253.67     17.43 o 
 -26   6   9        4.28        2.33      4.73 o 
 -24   6   9       65.34       78.78     11.33 o 
 -22   6   9      404.11      400.99     16.12 o 
 -20   6   9       17.14       13.52      3.21 o 
 -18   6   9       24.64       31.19      2.09 o 
 -16   6   9       16.38       27.23      3.50 o 
 -14   6   9       30.57       43.54      4.32 o 
 -12   6   9      814.92      772.94      8.47 o 
 -10   6   9      120.27      130.69      8.37 o 
  -8   6   9      128.95      115.27      5.44 o 
  -6   6   9        7.89        6.60      2.97 o 
  -4   6   9      334.23      354.61      7.39 o 
  -2   6   9       14.66       11.78      3.95 o 
   0   6   9      177.30      166.75      7.01 o 
   2   6   9      989.41     1012.58     13.64 o 
   4   6   9       30.56       30.27      5.64 o 
   6   6   9      191.96      182.48      7.15 o 
   8   6   9        0.59        1.88      4.37 o 
  10   6   9      419.95      410.74      7.45 o 
  12   6   9      133.06      127.62     11.95 o 
  14   6   9        0.20       -1.03      4.94 o 
  16   6   9      261.81      253.23     10.08 o 
 -25   7   9       82.97      110.46     11.98 o 
 -23   7   9        7.96        9.40      6.77 o 
 -21   7   9      316.60      316.06     15.64 o 
 -19   7   9        0.06       -5.58      5.66 o 
 -17   7   9       88.32       79.29      7.43 o 
 -15   7   9       48.01       45.56      9.38 o 
 -13   7   9      467.85      468.11     17.09 o 
 -11   7   9      519.69      464.53     12.63 o 
  -9   7   9      260.00      248.82     14.20 o 
  -7   7   9       37.91       37.63      3.63 o 
  -5   7   9      168.04      169.94      6.47 o 
  -3   7   9       80.06       75.85     11.36 o 
  -1   7   9      140.99      148.85     10.74 o 
   1   7   9        3.19        4.60      3.95 o 
   3   7   9      174.48      185.16      8.95 o 
   5   7   9       13.39       18.69      5.25 o 
   7   7   9      484.74      497.87      8.47 o 
   9   7   9      360.06      373.31      9.00 o 
  11   7   9       92.72       94.00      6.06 o 
 -20   8   9       40.49       39.55     13.29 o 
 -18   8   9        0.07        0.14      8.12 o 
 -16   8   9       62.89       69.91     15.01 o 
 -14   8   9        7.27       12.95      9.64 o 
 -12   8   9       16.94       15.41     12.87 o 
 -10   8   9       13.55       26.77     10.78 o 
  -8   8   9       45.33       42.55     11.44 o 
  -6   8   9       47.51       39.46     11.39 o 
  -4   8   9      357.81      340.16     19.98 o 
  -2   8   9      122.54      145.24     15.33 o 
   0   8   9       69.37       98.59     27.39 o 
   2   8   9       93.57      112.51     45.60 o 
   4   8   9        7.62        6.09      5.92 o 
   6   8   9      112.97      107.60      7.55 o 
   8   8   9       13.04       24.86      9.70 o 
 -11   9   9       15.57       15.70     11.29 o 
  -9   9   9       70.86       59.88     13.09 o 
  -7   9   9      383.84      406.73     18.52 o 
  -5   9   9        0.73        5.74     11.12 o 
  -3   9   9        3.97        9.47     13.35 o 
  -1   9   9        6.86        9.69     16.34 o 
 -32   0  10       69.52      103.63      5.20 o 
 -30   0  10      155.05      153.17      5.20 o 
 -28   0  10        0.44        3.40      7.10 o 
 -26   0  10      172.39      159.52      7.31 o 
 -24   0  10     2442.32     2316.16     25.16 o 
 -22   0  10     2124.60     2174.81     26.88 o 
 -20   0  10     1654.56     1512.49     21.77 o 
 -18   0  10      369.68      406.80     13.15 o 
 -16   0  10      141.15      102.82      9.34 o 
 -14   0  10     3138.46     3246.16     40.24 o 
 -12   0  10     4443.32     4619.50     49.72 o 
 -10   0  10    15405.41    16492.15    264.41 o 
  -8   0  10     3094.40     2906.89     33.88 o 
  -6   0  10     6926.70     6665.05     77.71 o 
  -4   0  10      517.32      480.08     13.25 o 
  -2   0  10     9085.09     8627.73    105.53 o 
   0   0  10     6901.76     7171.44     77.91 o 
   2   0  10      500.75      625.34     13.74 o 
   4   0  10     3036.42     3017.57     31.39 o 
   6   0  10       17.31        7.40      5.98 o 
   8   0  10      502.70      589.72     10.91 o 
  10   0  10     8190.22     7575.39     71.93 o 
  12   0  10      916.05      856.51     13.82 o 
  14   0  10      123.69      122.86     10.44 o 
  16   0  10       24.35       15.36      7.61 o 
  18   0  10      238.33      285.75      8.67 o 
  20   0  10        4.84        8.28      5.02 o 
 -33   1  10      599.46      615.24     16.18 o 
 -31   1  10       71.61       70.14      3.86 o 
 -29   1  10      126.06      114.78      5.10 o 
 -27   1  10      127.48      137.06      4.85 o 
 -25   1  10      621.33      637.70      7.99 o 
 -23   1  10     1296.40     1190.52     11.95 o 
 -21   1  10      459.51      466.57      8.49 o 
 -19   1  10      617.44      583.49      8.17 o 
 -17   1  10     7642.28     7598.03     58.48 o 
 -15   1  10     1065.97     1088.59     12.50 o 
 -13   1  10     2913.39     2979.00     25.15 o 
 -11   1  10     1117.33     1085.97     12.26 o 
  -9   1  10      921.16      811.56     13.15 o 
  -7   1  10     1454.52     1455.37     17.64 o 
  -5   1  10     3017.79     2824.71     28.57 o 
  -3   1  10     1391.13     1268.02     18.87 o 
  -1   1  10       87.20      103.45      7.35 o 
   1   1  10     1472.46     1412.39     15.89 o 
   3   1  10      278.57      308.70      9.77 o 
   5   1  10     5358.55     5201.51     35.41 o 
   7   1  10        1.56        8.31      4.07 o 
   9   1  10      901.70      907.01     10.40 o 
  11   1  10      300.05      239.90      5.93 o 
  13   1  10      409.21      409.31      7.30 o 
  15   1  10       11.25       20.50      4.49 o 
  17   1  10      150.00      168.54      4.92 o 
  19   1  10        6.96        6.42      3.43 o 
  21   1  10      198.45      225.69      8.35 o 
 -34   2  10       87.66      102.38     19.61 o 
 -32   2  10        8.90       13.86      6.13 o 
 -30   2  10       16.91       18.20      2.95 o 
 -28   2  10      479.89      511.30      7.10 o 
 -26   2  10      455.22      475.45     10.91 o 
 -24   2  10       94.64      100.50      4.29 o 
 -22   2  10     1104.39     1003.91     13.17 o 
 -20   2  10      638.09      572.58     10.57 o 
 -18   2  10      177.71      207.23      6.52 o 
 -16   2  10      431.40      442.87      8.03 o 
 -14   2  10     2333.58     2337.32     19.97 o 
 -12   2  10      347.25      301.04      8.26 o 
 -10   2  10     3997.20     4144.86     32.62 o 
  -8   2  10      543.85      574.29     15.71 o 
  -6   2  10     7407.85     7590.80     58.86 o 
  -4   2  10     5090.27     5017.92     39.73 o 
  -2   2  10     1742.53     1806.68     20.75 o 
   0   2  10     2822.54     2802.31     35.53 o 
   2   2  10     1319.65     1326.14     13.50 o 
   4   2  10      570.80      580.63     10.88 o 
   6   2  10     2215.50     1952.96     16.40 o 
   8   2  10       86.48       90.62      6.25 o 
  10   2  10      584.37      579.93      7.47 o 
  12   2  10       89.98       97.48      5.28 o 
  14   2  10      681.55      637.69      9.34 o 
  16   2  10       46.96       45.27      3.77 o 
  18   2  10      114.11      127.74      4.90 o 
  20   2  10      248.31      243.08     12.53 o 
 -33   3  10      184.07      133.98      9.49 o 
 -31   3  10      225.18      203.87     22.10 o 
 -29   3  10      562.87      603.50     25.93 o 
 -27   3  10      105.72      119.50      5.85 o 
 -25   3  10      154.96      158.02      6.09 o 
 -23   3  10      236.62      235.82      7.14 o 
 -21   3  10     3040.10     3059.94     26.18 o 
 -19   3  10     1434.34     1349.70     15.39 o 
 -17   3  10      180.35      194.59      6.98 o 
 -15   3  10      920.60      850.03     10.74 o 
 -13   3  10      672.68      730.59     11.31 o 
 -11   3  10       44.90       71.08     11.76 o 
  -9   3  10      185.94      160.09      8.03 o 
  -7   3  10     2532.73     2441.24     22.99 o 
  -5   3  10      994.49      856.94     11.79 o 
  -3   3  10      416.14      452.93     10.23 o 
  -1   3  10     3530.74     3346.88     27.68 o 
   1   3  10     7437.69     7349.13     55.07 o 
   3   3  10        2.85       10.09      5.97 o 
   5   3  10      577.92      548.16      9.25 o 
   7   3  10        7.48        2.53      4.82 o 
   9   3  10       70.77       52.78      5.25 o 
  11   3  10      633.04      638.93      8.93 o 
  13   3  10       80.49       72.52      5.40 o 
  15   3  10        0.91        0.70      3.12 o 
  17   3  10      581.59      606.89     10.00 o 
  19   3  10      371.27      380.25      9.63 o 
 -32   4  10        5.89        1.28      5.98 o 
 -30   4  10       90.07       91.20     10.71 o 
 -28   4  10       95.74       86.77      3.59 o 
 -26   4  10      363.88      377.16      6.15 o 
 -24   4  10       35.87       29.34      4.26 o 
 -22   4  10      390.86      402.71      7.17 o 
 -20   4  10     1246.59     1187.57     14.46 o 
 -18   4  10        1.66       -3.09      5.84 o 
 -16   4  10       17.62       14.20      5.40 o 
 -14   4  10       31.02       31.21      5.62 o 
 -12   4  10       91.81      102.24      8.28 o 
 -10   4  10      766.73      791.72     14.48 o 
  -8   4  10      161.04      142.66      7.29 o 
  -6   4  10      462.57      460.17      7.95 o 
  -4   4  10     1190.14     1208.81     14.36 o 
  -2   4  10      934.36      961.02     11.69 o 
   0   4  10     1714.20     1739.09     17.78 o 
   2   4  10      987.90      869.62     13.79 o 
   4   4  10      102.15       94.95      6.45 o 
   6   4  10      113.06      111.61      6.15 o 
   8   4  10      247.80      241.77      7.49 o 
  10   4  10        8.42       13.16      4.38 o 
  12   4  10        2.54        6.05      3.93 o 
  14   4  10        7.97        7.54      3.66 o 
  16   4  10      288.37      320.57      7.39 o 
  18   4  10      116.79       93.31      8.58 o 
 -31   5  10      120.24      120.72     12.34 o 
 -29   5  10       98.26      113.69      6.01 o 
 -27   5  10      123.88      169.27      6.24 o 
 -25   5  10        0.25        1.26      3.81 o 
 -23   5  10      402.45      414.13     11.81 o 
 -21   5  10       25.93       25.49      3.50 o 
 -19   5  10       92.02       79.43      7.91 o 
 -17   5  10      641.73      596.21     10.53 o 
 -15   5  10      583.86      541.67     13.62 o 
 -13   5  10      177.06      171.46      8.08 o 
 -11   5  10     2123.78     2031.78     21.25 o 
  -9   5  10        5.81        4.70      3.38 o 
  -7   5  10      221.75      173.63      5.46 o 
  -5   5  10      704.31      662.89      8.88 o 
  -3   5  10       28.51       43.17      6.67 o 
  -1   5  10     1400.51     1286.70     20.04 o 
   1   5  10      698.98      701.71     11.56 o 
   3   5  10     3011.86     2826.76     25.33 o 
   5   5  10      992.54     1035.84     13.05 o 
   7   5  10     1302.04     1311.78     15.07 o 
   9   5  10       28.20       25.26      4.56 o 
  11   5  10      423.86      423.33     10.79 o 
  13   5  10       17.96       27.15      4.99 o 
  15   5  10       64.24       79.58      4.97 o 
 -28   6  10       20.37       18.05     23.03 o 
 -26   6  10       32.96       44.93      4.85 o 
 -24   6  10       67.09       90.71      7.08 o 
 -22   6  10        1.31        1.89      4.83 o 
 -20   6  10       91.88       96.06      5.53 o 
 -18   6  10      365.66      353.68      6.93 o 
 -16   6  10      582.65      556.51     10.59 o 
 -14   6  10      111.59      107.87      5.41 o 
 -12   6  10        0.37        4.74      2.61 o 
 -10   6  10       55.78       70.20      3.82 o 
  -8   6  10      530.41      514.83      9.90 o 
  -6   6  10      401.28      396.59      8.33 o 
  -4   6  10        1.39        1.74      3.71 o 
  -2   6  10      331.30      374.73      9.83 o 
   0   6  10       15.15       24.38      5.25 o 
   2   6  10      379.08      396.25     10.10 o 
   4   6  10      761.78      762.10     10.85 o 
   6   6  10       53.73       51.97      5.46 o 
   8   6  10        0.34        0.96      4.05 o 
  10   6  10      194.02      182.38      8.01 o 
  12   6  10       45.04       67.13      5.47 o 
  14   6  10       62.85       45.82     10.61 o 
 -25   7  10        0.93        4.05      9.68 o 
 -23   7  10      266.78      281.16     15.61 o 
 -21   7  10       20.40       12.09      6.36 o 
 -19   7  10      383.31      381.24     13.50 o 
 -17   7  10       37.99       38.25      9.61 o 
 -15   7  10      100.34      123.86      9.71 o 
 -13   7  10       62.53       50.48      8.39 o 
 -11   7  10     1268.34     1218.07     24.32 o 
  -9   7  10       52.04       54.74      6.01 o 
  -7   7  10      108.25       93.21      5.11 o 
  -5   7  10       46.62       58.07      5.63 o 
  -3   7  10       75.29       77.30      8.24 o 
  -1   7  10      965.05      939.19     16.11 o 
   1   7  10        5.65        3.36      5.34 o 
   3   7  10        2.53        5.49      4.65 o 
   5   7  10       70.76       71.91      5.10 o 
   7   7  10       44.72       27.02      6.37 o 
   9   7  10      230.25      220.20      8.12 o 
 -20   8  10       10.62       13.06      9.38 o 
 -18   8  10       78.99       76.64     15.32 o 
 -16   8  10      162.46      153.64     13.23 o 
 -14   8  10      203.70      190.38     18.24 o 
 -12   8  10        1.46       -1.29      7.79 o 
 -10   8  10       35.98       32.87      8.99 o 
  -8   8  10      221.10      231.85     12.13 o 
  -6   8  10       55.09       47.34     11.22 o 
  -4   8  10       10.83       19.07     10.99 o 
  -2   8  10       35.02       48.11      9.97 o 
   0   8  10       15.31       20.76      9.17 o 
   2   8  10      112.28      120.47      6.64 o 
   4   8  10      197.69      171.46      6.37 o 
 -35   1  11       21.34       17.72      8.69 o 
 -33   1  11        0.01        0.58      4.36 o 
 -31   1  11       16.80       16.43      3.18 o 
 -29   1  11      699.38      684.47     10.33 o 
 -27   1  11     1213.57     1170.53     13.58 o 
 -25   1  11      389.99      408.19      9.12 o 
 -23   1  11      767.85      704.61      9.58 o 
 -21   1  11      346.86      332.41      7.38 o 
 -19   1  11      638.68      585.38      8.74 o 
 -17   1  11      314.86      307.26      9.60 o 
 -15   1  11       43.41       46.64      6.30 o 
 -13   1  11       55.94       98.74      7.23 o 
 -11   1  11      810.38      822.88     11.75 o 
  -9   1  11      940.27      897.08     14.10 o 
  -7   1  11     1680.25     1691.11     19.48 o 
  -5   1  11     4537.27     4413.46     38.53 o 
  -3   1  11     2049.46     2006.89     33.32 o 
  -1   1  11      408.52      410.12     11.51 o 
   1   1  11      157.72      142.86      7.57 o 
   3   1  11        3.00        7.47      5.45 o 
   5   1  11      172.60      188.43      7.10 o 
   7   1  11      174.20      151.20      7.14 o 
   9   1  11     2058.28     1883.41     14.74 o 
  11   1  11       15.52       23.82      4.12 o 
  13   1  11       91.23       75.21      5.28 o 
  15   1  11        1.56        1.49      3.85 o 
  17   1  11      111.92      130.05      4.75 o 
  19   1  11       24.51       34.11      5.22 o 
 -34   2  11       78.78       82.98      7.22 o 
 -32   2  11       34.42       29.38      3.91 o 
 -30   2  11       88.80      106.79      3.98 o 
 -28   2  11      226.03      209.81      5.50 o 
 -26   2  11      483.00      461.54      7.63 o 
 -24   2  11      185.82      178.54      8.93 o 
 -22   2  11      581.79      554.82      8.96 o 
 -20   2  11      702.51      627.46      9.66 o 
 -18   2  11       45.54       63.97      6.03 o 
 -16   2  11     2130.81     1930.57     17.98 o 
 -14   2  11        3.06        9.70      7.70 o 
 -12   2  11     1936.41     2013.61     20.53 o 
 -10   2  11      506.43      470.32     12.47 o 
  -8   2  11      611.61      649.42     12.17 o 
  -6   2  11      124.68       99.13      8.05 o 
  -4   2  11      433.11      435.76     16.40 o 
  -2   2  11      138.50      167.45     12.62 o 
   0   2  11      246.24      231.11      8.15 o 
   2   2  11     2090.70     1964.36     16.88 o 
   4   2  11        0.50        3.70      4.95 o 
   6   2  11     2075.72     1876.93     16.94 o 
   8   2  11        8.85        7.19      4.96 o 
  10   2  11        2.47        3.17      3.89 o 
  12   2  11       37.77       44.93      4.31 o 
  14   2  11      640.09      617.78      8.47 o 
  16   2  11      142.18      130.27      5.07 o 
  18   2  11       59.84       74.29      6.14 o 
 -33   3  11      264.55      284.74     27.65 o 
 -31   3  11      973.78      945.46     11.54 o 
 -29   3  11        5.48        6.56      2.94 o 
 -27   3  11      308.50      313.68      8.26 o 
 -25   3  11      399.12      371.60     10.74 o 
 -23   3  11       31.29       33.71      5.69 o 
 -21   3  11       30.77       33.78      5.43 o 
 -19   3  11     2173.92     2018.46     19.46 o 
 -17   3  11       51.60       64.56      5.62 o 
 -15   3  11     1031.02      974.01     12.44 o 
 -13   3  11     2685.36     2621.58     23.74 o 
 -11   3  11     1691.54     1703.39     20.97 o 
  -9   3  11      454.79      408.80      9.57 o 
  -7   3  11      288.61      315.49     10.68 o 
  -5   3  11      342.21      321.47      9.68 o 
  -3   3  11       92.39      103.48      6.90 o 
  -1   3  11     1733.88     1773.43     27.26 o 
   1   3  11      817.20      818.80     11.69 o 
   3   3  11     1152.90     1061.98     12.81 o 
   5   3  11     1567.65     1432.49     15.06 o 
   7   3  11      182.35      152.28      6.07 o 
   9   3  11      518.83      521.88      7.82 o 
  11   3  11       38.12       46.16      5.34 o 
  13   3  11      743.15      718.51      9.21 o 
  15   3  11       14.86       16.78      4.07 o 
  17   3  11       24.95       46.96      7.78 o 
 -32   4  11       61.52       65.51      6.92 o 
 -30   4  11       57.91       71.07      4.49 o 
 -28   4  11       32.17       36.09      3.52 o 
 -26   4  11      201.80      231.66      9.05 o 
 -24   4  11       66.56       61.88      5.53 o 
 -22   4  11     1588.48     1563.52     19.36 o 
 -20   4  11      375.41      376.96      8.85 o 
 -18   4  11      665.10      636.05     11.03 o 
 -16   4  11       11.52        3.75      5.23 o 
 -14   4  11        4.98        2.50      5.92 o 
 -12   4  11      821.42      691.46     11.35 o 
 -10   4  11        1.80       -3.11      5.86 o 
  -8   4  11      799.22      796.56     18.06 o 
  -6   4  11      224.00      203.92      6.79 o 
  -4   4  11      306.74      343.96      8.52 o 
  -2   4  11      215.12      212.19      7.81 o 
   0   4  11      701.42      680.09     11.73 o 
   2   4  11     2377.82     2113.55     18.63 o 
   4   4  11        0.10        3.64      4.76 o 
   6   4  11     1215.97     1194.60     12.31 o 
   8   4  11       71.39       89.66      7.53 o 
  10   4  11       35.57       32.56      4.49 o 
  12   4  11       63.07       67.38      5.10 o 
  14   4  11       17.58       15.73      5.27 o 
  16   4  11      119.47      134.23      6.35 o 
 -29   5  11        2.58        1.15      4.01 o 
 -27   5  11      384.25      374.34      6.36 o 
 -25   5  11        2.47        1.89      3.18 o 
 -23   5  11       89.24       95.40      5.34 o 
 -21   5  11       50.76       56.18      6.83 o 
 -19   5  11      274.92      300.55      8.22 o 
 -17   5  11      607.05      628.29     15.36 o 
 -15   5  11     3867.50     3790.22     35.23 o 
 -13   5  11        2.42        0.30      6.77 o 
 -11   5  11      122.20      149.75     11.68 o 
  -9   5  11       15.05       14.59      4.89 o 
  -7   5  11        0.06       -1.83      3.72 o 
  -5   5  11      380.40      414.10      8.02 o 
  -3   5  11      844.02      772.27     10.21 o 
  -1   5  11        5.23        5.70      5.63 o 
   1   5  11      195.04      198.29      8.68 o 
   3   5  11      204.05      230.93      8.03 o 
   5   5  11     1937.43     1894.99     17.04 o 
   7   5  11       17.98       11.06      4.73 o 
   9   5  11      324.52      323.99      7.82 o 
  11   5  11        9.62        1.12      4.25 o 
  13   5  11      322.98      350.47      7.20 o 
 -28   6  11       44.91       39.22      7.16 o 
 -26   6  11      213.38      212.21      7.16 o 
 -24   6  11       39.09       33.86      7.00 o 
 -22   6  11      302.58      306.58     10.28 o 
 -20   6  11      264.38      245.23     13.39 o 
 -18   6  11      965.14      981.63     16.60 o 
 -16   6  11       15.92        2.76      3.37 o 
 -14   6  11       63.96       68.44      5.42 o 
 -12   6  11        3.70        0.54      4.47 o 
 -10   6  11      290.14      308.09      7.56 o 
  -8   6  11       58.73       58.78      4.68 o 
  -6   6  11        3.38        4.31      4.01 o 
  -4   6  11       30.88       26.44      5.84 o 
  -2   6  11      110.44       92.41      6.54 o 
   0   6  11     1515.81     1421.23     15.35 o 
   2   6  11      171.71      146.07      8.18 o 
   4   6  11      216.34      199.37      7.95 o 
   6   6  11       14.99       14.30      5.15 o 
   8   6  11      112.23      125.28      7.49 o 
  10   6  11       92.46      107.97      8.63 o 
 -23   7  11      245.97      259.17      9.09 o 
 -21   7  11      142.74      156.52     10.26 o 
 -19   7  11       46.61       35.89      7.62 o 
 -17   7  11       55.94       42.28      7.99 o 
 -15   7  11       97.58      102.70     25.34 o 
 -13   7  11        1.52        7.06      8.20 o 
 -11   7  11      414.48      449.48     14.18 o 
  -9   7  11       45.42       54.22      8.89 o 
  -7   7  11      215.41      198.02      7.49 o 
  -5   7  11       18.85       13.69      4.02 o 
  -3   7  11       55.53       46.83      4.87 o 
  -1   7  11        4.91       10.14      5.72 o 
   1   7  11       15.55       18.92      5.19 o 
   3   7  11      233.40      187.92      6.85 o 
   5   7  11       24.08       21.06      5.47 o 
   7   7  11      236.18      203.74      8.14 o 
 -18   8  11       22.33       24.59     14.01 o 
 -16   8  11      101.10      115.36     14.04 o 
 -14   8  11      151.48      153.24     12.79 o 
 -12   8  11       10.52        2.84      7.89 o 
 -10   8  11        0.72        6.89     12.28 o 
  -8   8  11       32.66       31.03     11.21 o 
  -6   8  11      646.48      702.58     17.54 o 
  -4   8  11      427.00      441.83     15.18 o 
  -2   8  11       20.73        6.61     10.61 o 
   0   8  11       14.54       17.03      9.40 o 
 -34   0  12      228.07      244.21      8.33 o 
 -32   0  12      126.87      119.81      5.71 o 
 -30   0  12     1262.41     1284.70     20.39 o 
 -28   0  12       20.35       14.44      5.38 o 
 -26   0  12       32.75       40.93      7.62 o 
 -24   0  12      221.57      209.80      8.81 o 
 -22   0  12     2999.60     2614.12     34.08 o 
 -20   0  12     2171.35     1959.74     26.14 o 
 -18   0  12     3123.27     3054.12     35.86 o 
 -16   0  12      474.11      535.55     17.50 o 
 -14   0  12     1309.52     1112.16     19.94 o 
 -12   0  12     8510.65     8431.25    109.45 o 
 -10   0  12       20.64        0.02      8.29 o 
  -8   0  12     6017.14     5780.14     67.63 o 
  -6   0  12      253.92      281.55     15.55 o 
  -4   0  12     1548.16     1619.96     26.28 o 
  -2   0  12     1763.86     1694.53     25.50 o 
   0   0  12     2075.57     2063.98     27.94 o 
   2   0  12      190.56      183.02     12.98 o 
   4   0  12      252.30      305.58     10.11 o 
   6   0  12      229.02      226.38     10.84 o 
   8   0  12        8.10       -0.12      5.20 o 
  10   0  12      327.45      250.72      8.81 o 
  12   0  12       20.77       16.41      7.15 o 
  14   0  12     1023.99     1092.80     16.30 o 
  16   0  12       47.99       41.92      9.89 o 
 -35   1  12      536.96      606.84     11.91 o 
 -33   1  12       15.90       11.38      3.17 o 
 -31   1  12      174.45      201.93      6.23 o 
 -29   1  12       34.05       39.96      4.48 o 
 -27   1  12     1760.71     1759.28     15.49 o 
 -25   1  12       66.80       68.89      6.18 o 
 -23   1  12     3421.83     3326.14     27.72 o 
 -21   1  12       25.88       23.85      7.15 o 
 -19   1  12      267.36      281.32      7.92 o 
 -17   1  12     1433.59     1356.36     15.47 o 
 -15   1  12       25.12       47.58      7.62 o 
 -13   1  12     5136.54     4855.68     39.62 o 
 -11   1  12      392.57      430.47     15.41 o 
  -9   1  12     4394.34     4410.63     40.05 o 
  -7   1  12    10590.72    10780.80     91.18 o 
  -5   1  12       81.00      120.69      9.21 o 
  -3   1  12     7413.31     7220.05     68.60 o 
  -1   1  12     1792.19     1719.63     18.02 o 
   1   1  12       21.46       12.91      6.70 o 
   3   1  12      119.84      119.30      6.84 o 
   5   1  12       10.92        4.56      4.48 o 
   7   1  12      271.07      259.53      7.60 o 
   9   1  12      164.18      192.57      7.36 o 
  11   1  12      422.68      376.42      6.98 o 
  13   1  12       72.07       80.59      8.51 o 
  15   1  12      569.45      596.29      8.79 o 
  17   1  12        8.62       11.25      4.22 o 
 -34   2  12      330.32      356.90      9.59 o 
 -32   2  12       27.35       32.63      3.97 o 
 -30   2  12      181.96      226.61      6.77 o 
 -28   2  12        7.60        9.19      4.25 o 
 -26   2  12      142.52      151.16      5.72 o 
 -24   2  12      356.69      354.08      7.79 o 
 -22   2  12      781.99      753.73      9.83 o 
 -20   2  12       22.45       16.38      5.62 o 
 -18   2  12     1662.47     1416.13     14.93 o 
 -16   2  12     3283.84     2966.80     25.91 o 
 -14   2  12      790.95      804.88     11.88 o 
 -12   2  12     2078.90     1903.58     19.68 o 
 -10   2  12     1021.63      919.74     17.00 o 
  -8   2  12     3315.27     3153.24     35.98 o 
  -6   2  12      167.45      167.38      8.47 o 
  -4   2  12      376.92      345.19      9.43 o 
  -2   2  12      224.09      264.06     11.19 o 
   0   2  12     1288.03     1330.76     14.76 o 
   2   2  12      637.13      643.63     10.35 o 
   4   2  12      600.10      677.16      9.45 o 
   6   2  12      160.50      117.80      6.95 o 
   8   2  12       62.63       61.65      5.59 o 
  10   2  12      791.48      833.97     13.69 o 
  12   2  12      106.33      106.60      5.75 o 
  14   2  12        3.41       10.94      4.75 o 
  16   2  12        6.21       10.15      4.29 o 
 -33   3  12      212.28      228.34      9.11 o 
 -31   3  12       14.07        5.46      3.34 o 
 -29   3  12      180.96      185.37      6.09 o 
 -27   3  12       72.14       70.98      4.73 o 
 -25   3  12        0.43       -1.31      4.77 o 
 -23   3  12     1086.48     1133.84     12.42 o 
 -21   3  12       42.65       46.78      6.80 o 
 -19   3  12     1881.15     1718.51     16.98 o 
 -17   3  12     1063.96     1005.73     13.87 o 
 -15   3  12        0.36        0.86      5.77 o 
 -13   3  12     2384.68     2483.66     25.61 o 
 -11   3  12     5638.64     5842.64     48.70 o 
  -9   3  12       21.28       30.15      7.28 o 
  -7   3  12      381.14      379.94      9.90 o 
  -5   3  12      418.81      385.72     12.33 o 
  -3   3  12      393.03      353.68      7.91 o 
  -1   3  12       21.65       36.41      5.54 o 
   1   3  12     3270.25     3127.71     26.01 o 
   3   3  12      316.11      334.98      9.07 o 
   5   3  12      562.33      551.38      8.78 o 
   7   3  12       51.55       26.55      5.30 o 
   9   3  12        6.90       17.37      5.16 o 
  11   3  12      499.13      518.62      8.93 o 
  13   3  12        0.03        1.91      5.61 o 
  15   3  12      101.15      107.61      6.37 o 
 -32   4  12        3.27       -6.47      7.10 o 
 -30   4  12      166.41      163.57      5.02 o 
 -28   4  12        1.56        3.10      4.75 o 
 -26   4  12       27.79       25.54      5.17 o 
 -24   4  12      146.51      129.07     14.69 o 
 -22   4  12       95.60      101.26     12.49 o 
 -20   4  12      313.86      356.74      9.25 o 
 -18   4  12      822.89      785.32     11.86 o 
 -16   4  12     2986.07     2834.72     27.86 o 
 -14   4  12     2775.86     2583.08     27.72 o 
 -12   4  12     2366.71     2085.77     22.35 o 
 -10   4  12      460.57      436.79     12.35 o 
  -8   4  12      628.81      548.91     13.38 o 
  -6   4  12     1198.44     1249.73     18.90 o 
  -4   4  12     2100.28     1988.71     17.83 o 
  -2   4  12       10.29        7.08      5.21 o 
   0   4  12      119.48       85.43      7.17 o 
   2   4  12      246.35      193.63      7.48 o 
   4   4  12     1318.86     1294.33     19.59 o 
   6   4  12     1319.71     1319.02     13.47 o 
   8   4  12       37.97       33.68      5.90 o 
  10   4  12      381.33      428.60      8.41 o 
  12   4  12       56.58       62.29      5.45 o 
  14   4  12       36.80       38.00      5.49 o 
 -29   5  12      124.91      131.57      6.24 o 
 -27   5  12       42.13       35.94      3.84 o 
 -25   5  12      173.94      167.57     11.00 o 
 -23   5  12       61.47       78.50      6.04 o 
 -21   5  12      334.19      304.02      8.36 o 
 -19   5  12      727.06      727.36     16.46 o 
 -17   5  12      960.70      967.56     15.60 o 
 -15   5  12      312.17      384.32     11.76 o 
 -13   5  12        1.94        0.54      6.55 o 
 -11   5  12      407.42      444.06     13.88 o 
  -9   5  12      186.19      178.43      6.68 o 
  -7   5  12      292.86      295.78      7.42 o 
  -5   5  12       96.79      118.18      6.85 o 
  -3   5  12      216.20      200.00      7.56 o 
  -1   5  12      138.15      169.81      8.76 o 
   1   5  12      110.29      129.82      7.66 o 
   3   5  12      206.85      190.80      7.82 o 
   5   5  12      319.03      289.86      7.96 o 
   7   5  12       12.14        7.47      4.87 o 
   9   5  12       97.36      121.29      6.83 o 
  11   5  12       61.21       67.23      6.92 o 
 -26   6  12       50.53       47.64     10.65 o 
 -24   6  12      232.98      223.33     10.66 o 
 -22   6  12      158.37      154.56      8.59 o 
 -20   6  12      239.07      297.77      9.43 o 
 -18   6  12       42.47       49.91      8.99 o 
 -16   6  12      597.67      642.89     14.24 o 
 -14   6  12      856.47      796.45     12.27 o 
 -12   6  12     1506.80     1417.00     22.65 o 
 -10   6  12      866.75      720.28     15.13 o 
  -8   6  12      944.87      842.05     14.52 o 
  -6   6  12       94.88      102.94      7.87 o 
  -4   6  12      146.95      143.87      7.64 o 
  -2   6  12     1412.16     1300.12     17.58 o 
   0   6  12      143.14      139.54      8.26 o 
   2   6  12       80.67       92.10      6.28 o 
   4   6  12       28.66       19.94      5.46 o 
   6   6  12      424.89      431.18     10.89 o 
   8   6  12      136.31      117.34     19.30 o 
 -21   7  12       45.68       42.07      7.98 o 
 -19   7  12      217.83      253.58     13.06 o 
 -17   7  12       31.33       32.50      9.83 o 
 -15   7  12       88.88       65.69      8.26 o 
 -13   7  12       15.84       18.41      7.43 o 
 -11   7  12        1.44        4.74      7.43 o 
  -9   7  12       28.28       32.69      9.97 o 
  -7   7  12      661.07      599.07     16.86 o 
  -5   7  12       21.49       23.79      6.56 o 
  -3   7  12       12.46       13.65      4.80 o 
  -1   7  12        3.28        2.57      4.61 o 
   1   7  12       71.69       86.60      9.13 o 
   3   7  12       28.32       25.30      5.30 o 
 -14   8  12        0.01       -9.34     14.94 o 
 -12   8  12      314.06      290.39     15.65 o 
 -10   8  12       34.24       23.66      9.84 o 
  -8   8  12      226.00      219.28     15.95 o 
  -6   8  12        2.19        7.23     10.83 o 
  -4   8  12        3.92        8.55     12.39 o 
 -33   1  13      261.02      243.82      7.21 o 
 -31   1  13      238.21      267.18      6.49 o 
 -29   1  13       70.62       62.75      5.35 o 
 -27   1  13       12.32        7.72      4.70 o 
 -25   1  13        2.40        0.39      5.04 o 
 -23   1  13       15.51        9.86      4.85 o 
 -21   1  13       83.78       86.49      6.84 o 
 -19   1  13        1.47        8.28      5.19 o 
 -17   1  13      304.59      256.71      8.08 o 
 -15   1  13      598.64      622.23     10.86 o 
 -13   1  13      376.42      371.20     10.63 o 
 -11   1  13      411.89      399.16     11.08 o 
  -9   1  13     1659.62     1659.96     21.86 o 
  -7   1  13     2156.76     2039.50     20.93 o 
  -5   1  13     2431.44     2510.33     27.28 o 
  -3   1  13     1370.85     1406.98     16.43 o 
  -1   1  13      153.87      179.03      8.31 o 
   1   1  13       77.31       52.29      5.87 o 
   3   1  13       16.21       12.47      4.83 o 
   5   1  13      147.48      129.89      6.49 o 
   7   1  13        0.18       -0.53      4.73 o 
   9   1  13       27.37       20.87      5.20 o 
  11   1  13       27.91       22.91      6.13 o 
  13   1  13        7.85       10.89      5.06 o 
  15   1  13       83.89      131.02      6.11 o 
 -32   2  13      241.61      265.56      9.05 o 
 -30   2  13       55.75       55.56      6.29 o 
 -28   2  13      213.33      206.96      6.60 o 
 -26   2  13      672.70      662.97     10.27 o 
 -24   2  13      112.01      123.45      7.31 o 
 -22   2  13       59.44       47.04      5.91 o 
 -20   2  13      186.96      176.79      9.98 o 
 -18   2  13     3643.62     3225.23     29.54 o 
 -16   2  13      214.51      244.82     12.29 o 
 -14   2  13       39.75       42.57      6.73 o 
 -12   2  13      338.82      322.85     10.31 o 
 -10   2  13     1624.32     1495.27     19.23 o 
  -8   2  13     3889.69     3809.29     41.00 o 
  -6   2  13      828.35      780.85     12.59 o 
  -4   2  13      906.00      825.39     14.00 o 
  -2   2  13        0.15       -1.14      6.39 o 
   0   2  13      668.30      637.32     11.75 o 
   2   2  13       32.05       23.39      6.68 o 
   4   2  13       24.49       18.69      6.29 o 
   6   2  13      104.22       99.09      6.41 o 
   8   2  13      238.52      239.21      7.45 o 
  10   2  13      131.06      170.86      7.68 o 
  12   2  13      121.19      125.23      8.79 o 
  14   2  13        1.84        1.53      4.80 o 
 -31   3  13      980.79     1016.00     10.10 o 
 -29   3  13      184.08      182.46      8.02 o 
 -27   3  13      168.54      180.06      7.28 o 
 -25   3  13      194.21      178.44      8.72 o 
 -23   3  13      184.19      193.03      9.66 o 
 -21   3  13        1.91        3.12      4.92 o 
 -19   3  13      111.02      111.60      8.10 o 
 -17   3  13        6.68        7.16      6.32 o 
 -15   3  13      133.81      129.72     11.64 o 
 -13   3  13      677.95      645.21     13.21 o 
 -11   3  13     2065.13     1861.89     20.27 o 
  -9   3  13      745.62      726.14     15.05 o 
  -7   3  13      379.59      323.45     12.49 o 
  -5   3  13        7.04        2.70      6.79 o 
  -3   3  13       16.84        9.64      5.12 o 
  -1   3  13      405.09      373.52      8.48 o 
   1   3  13       59.53       70.28      6.38 o 
   3   3  13      280.42      285.64     10.45 o 
   5   3  13       77.25       74.68      7.95 o 
   7   3  13       81.32       64.58      7.19 o 
   9   3  13        5.95       12.29      5.26 o 
  11   3  13      107.00      134.71      6.07 o 
  13   3  13        0.01        4.71      4.95 o 
 -30   4  13      225.32      258.71      8.85 o 
 -28   4  13      876.92      892.73     12.28 o 
 -26   4  13       26.12       17.43      8.70 o 
 -24   4  13       12.83       17.95      6.37 o 
 -22   4  13       43.55       65.89      6.64 o 
 -20   4  13       17.35       21.31      6.09 o 
 -18   4  13      123.99      124.02     11.50 o 
 -16   4  13       75.83       72.02      9.56 o 
 -14   4  13      540.36      448.72     13.49 o 
 -12   4  13      507.64      474.22     14.33 o 
 -10   4  13     1735.91     1634.54     21.78 o 
  -8   4  13      365.26      363.89     10.23 o 
  -6   4  13      631.82      604.62     10.26 o 
  -4   4  13      943.26      920.66     11.82 o 
  -2   4  13      105.60      112.83      7.48 o 
   0   4  13       90.47      110.97      7.41 o 
   2   4  13      201.21      178.72      7.92 o 
   4   4  13       68.18       52.88      6.07 o 
   6   4  13      114.90      127.57     12.30 o 
   8   4  13       20.35       21.63      6.80 o 
  10   4  13       33.10       22.49      6.35 o 
  12   4  13       14.49        6.38     10.28 o 
 -27   5  13      163.70      158.49      6.58 o 
 -25   5  13      116.33      119.48      7.03 o 
 -23   5  13        8.66        8.13      5.68 o 
 -21   5  13        6.95       10.73     10.32 o 
 -19   5  13       75.15       89.59      8.05 o 
 -17   5  13       63.11       90.29      9.05 o 
 -15   5  13     1098.43     1041.53     25.83 o 
 -13   5  13      224.05      197.03     11.82 o 
 -11   5  13       56.25       65.78      6.99 o 
  -9   5  13       30.65       24.88      6.25 o 
  -7   5  13       45.10       31.31      5.65 o 
  -5   5  13        2.84        5.10      4.99 o 
  -3   5  13      348.39      311.78     16.26 o 
  -1   5  13      182.90      201.34      8.77 o 
   1   5  13       14.28       15.13      6.02 o 
   3   5  13        2.29        6.17      6.56 o 
   5   5  13      249.79      267.69      9.39 o 
   7   5  13      354.07      361.05      8.59 o 
   9   5  13        6.01        1.12      5.75 o 
 -24   6  13      249.40      242.84      9.62 o 
 -22   6  13       59.81       70.04      7.91 o 
 -20   6  13        1.84        0.68      7.58 o 
 -18   6  13       78.04       94.19      8.37 o 
 -16   6  13      250.20      234.72     13.20 o 
 -14   6  13      193.90      199.72      8.80 o 
 -12   6  13       91.52      116.93      7.97 o 
 -10   6  13      304.62      270.90     12.54 o 
  -8   6  13       64.96       55.63      5.48 o 
  -6   6  13      355.05      331.46      9.71 o 
  -4   6  13       83.60       92.43      6.45 o 
  -2   6  13       65.58       55.95      5.95 o 
   0   6  13      569.23      501.42     13.17 o 
   2   6  13        7.45        3.03      5.19 o 
   4   6  13       27.89       27.87      6.57 o 
   6   6  13        8.15        6.01      4.92 o 
 -19   7  13      721.93      697.36     17.02 o 
 -17   7  13      100.32      108.44      9.21 o 
 -15   7  13       77.54       71.94      8.69 o 
 -13   7  13      202.51      195.23     12.53 o 
 -11   7  13        1.96        6.50      8.24 o 
  -9   7  13        3.63        4.49      7.25 o 
  -7   7  13        5.88       13.33      6.15 o 
  -5   7  13       99.36      101.77      6.01 o 
  -3   7  13        0.08       -2.35      6.21 o 
  -1   7  13      142.93      139.97      8.58 o 
 -32   0  14       62.36       83.33      7.17 o 
 -30   0  14      127.95      117.21      9.27 o 
 -28   0  14     1076.66     1069.68     17.19 o 
 -26   0  14       73.74       82.30     10.71 o 
 -24   0  14     1484.21     1462.39     21.58 o 
 -22   0  14     1638.32     1378.14     34.70 o 
 -20   0  14     3483.98     3127.77     43.54 o 
 -18   0  14     1452.47     1391.58     22.15 o 
 -16   0  14      725.39      669.51     19.86 o 
 -14   0  14     3569.30     3513.23     44.18 o 
 -12   0  14     4161.64     4117.57     50.67 o 
 -10   0  14      212.38      209.70     14.73 o 
  -8   0  14      210.84      198.00     12.05 o 
  -6   0  14     2393.23     2191.10     38.91 o 
  -4   0  14     1567.26     1507.88     25.82 o 
  -2   0  14     2314.73     2531.73     39.19 o 
   0   0  14      164.25      138.03     19.31 o 
   2   0  14     1888.99     2074.27     27.34 o 
   4   0  14      628.07      610.64     18.49 o 
   6   0  14       55.15       59.95      8.42 o 
   8   0  14      507.01      484.08     21.59 o 
  10   0  14      128.88      107.12     10.21 o 
  12   0  14      448.22      415.19     13.31 o 
 -33   1  14       20.55       19.85      5.95 o 
 -31   1  14      207.20      237.09     11.32 o 
 -29   1  14      633.27      590.73      9.85 o 
 -27   1  14      155.26      160.19      7.73 o 
 -25   1  14      736.12      682.16     10.88 o 
 -23   1  14      245.40      270.47     11.23 o 
 -21   1  14       13.09       15.79      6.14 o 
 -19   1  14      560.24      585.33     12.63 o 
 -17   1  14      416.64      368.42     11.17 o 
 -15   1  14      234.65      196.05     10.05 o 
 -13   1  14     2456.84     2318.28     24.55 o 
 -11   1  14      779.14      800.92     12.71 o 
  -9   1  14      258.63      224.09      8.81 o 
  -7   1  14        0.38        2.64     10.87 o 
  -5   1  14        0.12        7.17      6.54 o 
  -3   1  14        1.16        2.00      6.66 o 
  -1   1  14       10.58        6.23      5.80 o 
   1   1  14        0.54       -1.09      5.05 o 
   3   1  14      428.83      472.93      9.34 o 
   5   1  14     1159.35     1033.06     12.75 o 
   7   1  14      238.60      215.15      7.52 o 
   9   1  14      485.91      462.70     10.20 o 
  11   1  14        2.72        7.24      4.66 o 
 -32   2  14        0.84       -0.10      4.17 o 
 -30   2  14      274.75      274.22      8.19 o 
 -28   2  14      584.38      629.89     10.92 o 
 -26   2  14      338.75      325.66      8.67 o 
 -24   2  14     2212.52     2111.97     21.46 o 
 -22   2  14       60.01       69.91      9.40 o 
 -20   2  14      697.96      700.90     11.12 o 
 -18   2  14      141.39      185.80      9.34 o 
 -16   2  14     2270.11     2050.81     20.99 o 
 -14   2  14      753.97      707.64     12.33 o 
 -12   2  14      168.88      164.28     10.12 o 
 -10   2  14        8.31        7.48      7.67 o 
  -8   2  14      102.06       98.72      8.15 o 
  -6   2  14     1804.51     1856.09     21.80 o 
  -4   2  14        0.13        2.13      6.05 o 
  -2   2  14     2016.13     2031.38     18.97 o 
   0   2  14        0.70        2.03      5.81 o 
   2   2  14      598.86      598.14     13.59 o 
   4   2  14      547.28      483.88     11.69 o 
   6   2  14       37.61       62.49      6.30 o 
   8   2  14        1.30        5.01      5.12 o 
  10   2  14       61.70       56.62      6.02 o 
  12   2  14       36.09       30.79      6.61 o 
 -31   3  14        0.05        0.03      4.52 o 
 -29   3  14       13.01       14.21      4.73 o 
 -27   3  14        2.44        0.33      4.84 o 
 -25   3  14      117.54      114.02      6.58 o 
 -23   3  14      130.92      135.86      7.70 o 
 -21   3  14      725.10      665.37     11.17 o 
 -19   3  14      136.60      133.59      9.00 o 
 -17   3  14      365.23      410.93     10.07 o 
 -15   3  14      517.92      490.70     14.56 o 
 -13   3  14        7.98       14.08      6.67 o 
 -11   3  14      320.93      320.37     12.85 o 
  -9   3  14     1046.00     1055.77     15.32 o 
  -7   3  14      526.78      544.59     14.34 o 
  -5   3  14        1.22        0.57      5.27 o 
  -3   3  14      203.43      235.25      8.08 o 
  -1   3  14      995.28      965.53     13.73 o 
   1   3  14      785.87      698.91     11.19 o 
   3   3  14      288.69      255.62     14.32 o 
   5   3  14       31.86       37.23      7.05 o 
   7   3  14      119.45      125.78      7.13 o 
   9   3  14      126.09      118.01      6.84 o 
  11   3  14      289.24      335.04      9.69 o 
 -28   4  14      134.85      143.64      8.85 o 
 -26   4  14      339.22      352.22     11.41 o 
 -24   4  14      417.34      457.90      9.49 o 
 -22   4  14      290.65      306.56      8.86 o 
 -20   4  14     1271.94     1173.28     18.31 o 
 -18   4  14      280.66      279.45     10.61 o 
 -16   4  14      116.43      116.93     10.35 o 
 -14   4  14      243.64      206.80     10.66 o 
 -12   4  14      932.81      993.62     20.61 o 
 -10   4  14        0.05        1.28      7.45 o 
  -8   4  14      322.18      309.05     12.57 o 
  -6   4  14      132.50      158.19      7.21 o 
  -4   4  14       47.10       37.12      6.02 o 
  -2   4  14      881.12      910.18     13.19 o 
   0   4  14      199.14      186.14      8.99 o 
   2   4  14       19.05       24.71      6.09 o 
   4   4  14       49.72       38.27      5.99 o 
   6   4  14        2.08        3.01      5.45 o 
   8   4  14       61.01       51.60      6.42 o 
 -27   5  14      145.62      176.84      8.18 o 
 -25   5  14       42.99       32.53      6.16 o 
 -23   5  14       21.86       26.15      9.77 o 
 -21   5  14       55.82       31.85      6.82 o 
 -19   5  14      264.60      249.59      9.64 o 
 -17   5  14     1087.63      958.97     16.84 o 
 -15   5  14     1981.83     1898.95     25.92 o 
 -13   5  14      397.65      440.50     12.87 o 
 -11   5  14      175.90      177.68      9.33 o 
  -9   5  14        6.98        0.41      6.46 o 
  -7   5  14      330.88      312.75      9.89 o 
  -5   5  14       52.95       74.43      6.72 o 
  -3   5  14        3.42        5.36      5.47 o 
  -1   5  14      486.14      510.90     11.96 o 
   1   5  14       15.58       14.87      5.81 o 
   3   5  14      531.31      475.89     10.47 o 
   5   5  14       63.00       57.91      7.31 o 
 -22   6  14       43.07       44.44      9.13 o 
 -20   6  14      434.01      416.15     12.63 o 
 -18   6  14       10.89       18.27      9.84 o 
 -16   6  14      108.59      123.03      6.75 o 
 -14   6  14        0.12       -1.48      4.13 o 
 -12   6  14      281.67      278.68      8.91 o 
 -10   6  14      195.03      187.64      6.76 o 
  -8   6  14      227.33      254.02     15.62 o 
  -6   6  14        1.92        9.52      7.49 o 
  -4   6  14        6.32        2.08      5.34 o 
  -2   6  14       11.59        7.35      5.87 o 
   0   6  14        1.58        6.20      6.11 o 
   2   6  14      176.18      169.36      8.36 o 
 -15   7  14      118.15      108.65     11.47 o 
 -13   7  14       31.41       30.56     10.37 o 
 -11   7  14       10.65       13.04      8.82 o 
  -9   7  14        3.22        1.94      8.03 o 
  -7   7  14       60.25       42.34      8.97 o 
 -31   1  15        6.40        2.68      5.07 o 
 -29   1  15       32.58       31.66      5.99 o 
 -27   1  15       21.77       23.25      5.36 o 
 -25   1  15      445.57      400.35      9.90 o 
 -23   1  15       35.19       24.28      6.69 o 
 -21   1  15        1.65       -1.09      5.79 o 
 -19   1  15      171.46      169.01      8.86 o 
 -17   1  15        0.01        4.87      6.43 o 
 -15   1  15       41.46       27.07      6.72 o 
 -13   1  15        0.18        1.01      5.72 o 
 -11   1  15        0.28        4.71      6.87 o 
  -9   1  15      305.56      284.48     10.72 o 
  -7   1  15      839.28      844.94     19.90 o 
  -5   1  15       61.40       74.25     10.03 o 
  -3   1  15      384.36      330.15     14.27 o 
  -1   1  15       63.69       90.41      7.68 o 
   1   1  15      170.18      150.39     12.69 o 
   3   1  15       72.53       59.98      6.76 o 
   5   1  15      206.97      223.38      8.18 o 
   7   1  15       93.35       97.55      7.66 o 
   9   1  15        0.01        3.19      5.47 o 
 -30   2  15       40.63       49.38      6.29 o 
 -28   2  15       28.68       59.10     15.76 o 
 -26   2  15      702.23      636.09     12.52 o 
 -24   2  15       30.05       23.37      7.01 o 
 -22   2  15      296.26      301.64     12.43 o 
 -20   2  15        1.74        4.02      6.08 o 
 -18   2  15      396.60      314.40     11.86 o 
 -16   2  15      455.49      464.17     10.75 o 
 -14   2  15      470.04      441.12     14.56 o 
 -12   2  15        5.69        4.21      8.11 o 
 -10   2  15      160.26      176.90      9.24 o 
  -8   2  15      319.77      266.51     13.12 o 
  -6   2  15       95.76       78.86      8.81 o 
  -4   2  15       92.38      109.10     11.55 o 
  -2   2  15       40.57       30.05      6.85 o 
   0   2  15       45.13       43.12      6.79 o 
   2   2  15       81.05       79.73      7.19 o 
   4   2  15       59.21       66.90      7.27 o 
   6   2  15      408.63      400.99      9.30 o 
   8   2  15       80.66       67.91      6.31 o 
 -29   3  15        8.68        8.33      5.36 o 
 -27   3  15       39.66       48.76      6.76 o 
 -25   3  15      141.82      116.94      8.28 o 
 -23   3  15        7.98       12.05      6.15 o 
 -21   3  15      299.02      245.85     11.16 o 
 -19   3  15       39.96       61.29     14.50 o 
 -17   3  15        6.37       11.09      7.11 o 
 -15   3  15       53.96       88.21     12.17 o 
 -13   3  15      403.07      368.03     10.79 o 
 -11   3  15     1639.27     1558.12     22.01 o 
  -9   3  15        5.08       -1.36      7.97 o 
  -7   3  15        5.54       19.95     10.47 o 
  -5   3  15       50.01       51.80      7.00 o 
  -3   3  15      209.21      219.84     10.78 o 
  -1   3  15      131.99      159.52      8.09 o 
   1   3  15       59.34       94.25      7.77 o 
   3   3  15       28.96       28.27      6.82 o 
   5   3  15       26.25       24.93      7.31 o 
   7   3  15       32.21       40.69      7.34 o 
 -28   4  15      138.23      114.14      7.95 o 
 -26   4  15       12.53       19.91      6.69 o 
 -24   4  15       66.45       94.40      7.57 o 
 -22   4  15       12.34       11.96      7.63 o 
 -20   4  15      255.07      232.46     12.51 o 
 -18   4  15      631.82      638.93     12.58 o 
 -16   4  15       46.76       35.85      7.68 o 
 -14   4  15        4.66        4.07      9.25 o 
 -12   4  15       12.70        4.01      7.64 o 
 -10   4  15      245.24      225.57     11.16 o 
  -8   4  15       36.92       36.39      6.23 o 
  -6   4  15       11.10       17.49      6.77 o 
  -4   4  15        8.33        7.17      6.48 o 
  -2   4  15      200.32      208.79     14.55 o 
   0   4  15        0.97        3.00      5.83 o 
   2   4  15      384.13      344.04     10.69 o 
   4   4  15       36.46       31.38      7.15 o 
   6   4  15       70.59      104.72     20.13 o 
 -23   5  15       53.42       47.44      7.24 o 
 -21   5  15        7.89        3.25      6.26 o 
 -19   5  15       37.07       51.23      8.72 o 
 -17   5  15       44.19       65.10      8.56 o 
 -15   5  15      558.99      538.13     13.19 o 
 -13   5  15       17.37       17.21      8.43 o 
 -11   5  15        0.07       -0.67      5.19 o 
  -9   5  15       29.99       20.16      5.78 o 
  -7   5  15      513.05      496.50     11.45 o 
  -5   5  15       33.05       25.89      6.54 o 
  -3   5  15      109.46       92.81      7.58 o 
  -1   5  15        3.18        0.58      5.89 o 
   1   5  15        0.09        5.21      5.87 o 
 -18   6  15      136.79      147.17     10.83 o 
 -16   6  15       36.88       21.63      5.23 o 
 -14   6  15      430.65      412.88     13.62 o 
 -12   6  15        1.55        1.92      5.88 o 
 -10   6  15        6.26        0.42      4.64 o 
  -8   6  15      129.68      165.02     13.38 o 
  -6   6  15       30.53       21.54      9.34 o 
  -4   6  15       15.64       12.84      6.21 o 
 -30   0  16      148.90      147.76     14.16 o 
 -28   0  16       13.38       32.02      8.37 o 
 -26   0  16     1038.64     1086.25     19.68 o 
 -24   0  16      166.87      158.01     19.37 o 
 -22   0  16     1054.57      888.68     22.25 o 
 -20   0  16     1500.02     1664.89     39.52 o 
 -18   0  16       85.50      119.53     14.25 o 
 -16   0  16      301.81      357.96     18.77 o 
 -14   0  16      512.49      493.08     16.31 o 
 -12   0  16        0.02        4.21      9.39 o 
 -10   0  16     1306.36     1320.00     24.89 o 
  -8   0  16      918.78      959.36     35.02 o 
  -6   0  16      437.64      467.41     17.45 o 
  -4   0  16       59.49       73.12     12.08 o 
  -2   0  16      763.28      684.37     19.31 o 
   0   0  16      175.93      213.88     14.88 o 
   2   0  16        5.60        1.73      8.59 o 
   4   0  16       78.26      107.74     10.78 o 
   6   0  16      175.43      182.72     12.69 o 
 -29   1  16        1.87        9.30      6.28 o 
 -27   1  16       75.03       91.15      9.20 o 
 -25   1  16      145.94      192.83      8.88 o 
 -23   1  16        0.45        3.35      5.69 o 
 -21   1  16      530.94      521.55     12.37 o 
 -19   1  16      428.62      407.94     11.82 o 
 -17   1  16      103.98      147.14     11.75 o 
 -15   1  16     1080.33     1067.07     25.88 o 
 -13   1  16      758.58      810.92     13.85 o 
 -11   1  16       27.09       32.05      9.52 o 
  -9   1  16      875.43      849.94     15.77 o 
  -7   1  16     1132.81     1133.23     18.12 o 
  -5   1  16       93.95       90.95      8.58 o 
  -3   1  16     1773.05     1950.95     24.00 o 
  -1   1  16        0.84       10.65      7.04 o 
   1   1  16     1115.76     1246.77     16.11 o 
   3   1  16       11.93       13.34      6.73 o 
   5   1  16       90.84      111.80      8.48 o 
   7   1  16      709.48      820.47     12.16 o 
 -28   2  16        0.77       -0.13      5.53 o 
 -26   2  16        0.58        2.24      5.29 o 
 -24   2  16      201.59      268.79      9.66 o 
 -22   2  16      333.39      315.58     11.95 o 
 -20   2  16      313.94      307.24     10.75 o 
 -18   2  16      709.96      651.84     17.76 o 
 -16   2  16      290.22      385.23     11.99 o 
 -14   2  16      699.25      760.20     16.12 o 
 -12   2  16      196.50      191.49     12.48 o 
 -10   2  16      598.28      605.59     13.00 o 
  -8   2  16       92.43       66.06      8.43 o 
  -6   2  16       26.26       39.61      9.74 o 
  -4   2  16      242.88      233.21      9.27 o 
  -2   2  16        4.73       13.05      7.70 o 
   0   2  16        4.73        7.51      6.64 o 
   2   2  16      592.52      598.15     13.36 o 
   4   2  16      135.94      174.75      8.96 o 
   6   2  16        0.45        3.50      6.29 o 
 -27   3  16       40.61       26.57      6.95 o 
 -25   3  16      345.67      388.99     13.59 o 
 -23   3  16      120.92      115.44      7.90 o 
 -21   3  16       11.96       13.78      6.64 o 
 -19   3  16      832.40      830.60     15.69 o 
 -17   3  16      138.18      140.59     10.12 o 
 -15   3  16      433.83      452.28     11.79 o 
 -13   3  16      528.62      531.18     13.79 o 
 -11   3  16       34.01       23.82      8.66 o 
  -9   3  16      433.60      452.96     13.64 o 
  -7   3  16      133.51      179.95     12.15 o 
  -5   3  16      150.06      189.55      9.27 o 
  -3   3  16     1090.86     1088.56     14.70 o 
  -1   3  16       35.85       38.12      8.66 o 
   1   3  16      384.13      404.06     11.26 o 
   3   3  16      548.29      598.53     12.04 o 
 -24   4  16       88.54      105.94      8.84 o 
 -22   4  16       87.29       72.05     10.10 o 
 -20   4  16        1.08        3.00      6.32 o 
 -18   4  16        9.17       11.05      7.15 o 
 -16   4  16       22.72       32.14      9.81 o 
 -14   4  16     1123.55     1110.22     20.29 o 
 -12   4  16       10.10       16.57      8.52 o 
 -10   4  16      125.38      140.54     13.43 o 
  -8   4  16      322.87      296.19      9.57 o 
  -6   4  16       27.12       23.56      6.66 o 
  -4   4  16      193.96      179.50     13.08 o 
  -2   4  16       22.15       29.62      7.79 o 
   0   4  16      125.05      135.36      8.27 o 
   2   4  16       58.37       64.74      8.22 o 
 -21   5  16      200.13      222.61     13.70 o 
 -19   5  16      292.87      326.10     11.99 o 
 -17   5  16       12.46        5.07      7.93 o 
 -15   5  16       62.68       57.15      9.09 o 
 -13   5  16       18.33       16.52      6.26 o 
 -11   5  16       81.34       69.75     11.96 o 
  -9   5  16      148.44      180.26     12.04 o 
  -7   5  16        0.23       -1.22      5.85 o 
  -5   5  16      134.61      168.15     12.13 o 
  -3   5  16      127.22       97.39     10.03 o 
 -27   1  17       44.84       65.03      7.69 o 
 -25   1  17       10.49       10.59      7.07 o 
 -23   1  17       49.30       63.63     10.24 o 
 -21   1  17      266.29      277.31     11.27 o 
 -19   1  17      228.01      252.63     11.44 o 
 -17   1  17        1.60        3.41      6.91 o 
 -15   1  17      227.48      269.33     16.13 o 
 -13   1  17      122.03      155.17     11.98 o 
 -11   1  17       25.35       21.71      7.67 o 
  -9   1  17      118.29      146.62      9.58 o 
  -7   1  17       19.40       25.08      8.85 o 
  -5   1  17       22.49       33.32     10.14 o 
  -3   1  17        0.53       -0.29      6.10 o 
  -1   1  17        0.01        3.04      6.67 o 
   1   1  17        2.54        7.45      6.87 o 
   3   1  17      255.95      327.91      9.94 o 
 -26   2  17       18.17       10.74      6.61 o 
 -24   2  17       20.28       24.01      7.31 o 
 -22   2  17        8.17        9.33      7.84 o 
 -20   2  17        3.16       -0.52      7.42 o 
 -18   2  17      425.41      435.21     14.38 o 
 -16   2  17      142.33      167.80     15.72 o 
 -14   2  17        6.39        2.98      6.92 o 
 -12   2  17       19.86       23.03      7.99 o 
 -10   2  17      188.56      200.94     12.82 o 
  -8   2  17       22.71       33.63      8.99 o 
  -6   2  17      154.20      149.36     10.90 o 
  -4   2  17       90.45      129.25      9.09 o 
  -2   2  17      138.68      150.38      8.76 o 
   0   2  17        1.78        4.48      6.29 o 
   2   2  17      307.39      292.95     12.09 o 
 -25   3  17      148.10      186.75     11.11 o 
 -23   3  17      182.95      211.44     14.15 o 
 -21   3  17      304.17      388.47     13.42 o 
 -19   3  17        4.96        5.51      6.92 o 
 -17   3  17       39.04       40.20      8.97 o 
 -15   3  17       42.57       41.20      8.44 o 
 -13   3  17      197.65      237.44     10.89 o 
 -11   3  17      777.99      852.80     16.32 o 
  -9   3  17      260.65      283.70     13.70 o 
  -7   3  17       40.22       50.67      8.67 o 
  -5   3  17        3.53        1.66      8.48 o 
  -3   3  17        0.01        0.09      6.40 o 
  -1   3  17       18.30       15.07      7.73 o 
 -22   4  17      119.05      158.90     15.72 o 
 -20   4  17       17.30       18.80      8.45 o 
 -18   4  17        9.65       12.99      7.72 o 
 -16   4  17       55.83       50.70      9.81 o 
 -14   4  17       43.84       33.97      9.60 o 
 -12   4  17       23.58       24.18      9.38 o 
 -10   4  17       83.24       92.32      7.86 o 
  -8   4  17      141.81      160.74      9.93 o 
  -6   4  17      223.36      266.88      9.74 o 
  -4   4  17        8.01        8.93      6.95 o 
 -24   0  18      141.65      189.77     21.48 o 
 -22   0  18      457.41      453.13     17.90 o 
 -20   0  18       77.01       52.48     15.31 o 
 -18   0  18       20.83       16.48     11.12 o 
 -16   0  18     1461.44     1427.50     32.63 o 
 -14   0  18     1400.94     1571.53     44.57 o 
 -12   0  18        4.53       -6.70     14.09 o 
 -10   0  18      231.35      304.50     16.75 o 
  -8   0  18       28.46       12.72     12.40 o 
  -6   0  18      555.37      658.86     21.32 o 
  -4   0  18       11.03       14.12     11.61 o 
  -2   0  18      534.30      603.37     18.64 o 
 -25   1  18        9.63       15.98      8.85 o 
 -23   1  18      220.07      237.45     10.97 o 
 -21   1  18      291.75      302.62     12.22 o 
 -19   1  18      428.46      476.32     15.26 o 
 -17   1  18      366.16      387.69     13.13 o 
 -15   1  18       18.15       20.69      8.80 o 
 -13   1  18       17.52        6.93      9.45 o 
 -11   1  18      355.76      401.94     14.19 o 
  -9   1  18     1045.20     1032.83     17.78 o 
  -7   1  18       66.59       78.24     11.95 o 
  -5   1  18      499.61      545.56     14.02 o 
  -3   1  18      213.45      188.11      9.68 o 
 -22   2  18      220.28      250.01     10.44 o 
 -20   2  18      501.22      532.28     14.41 o 
 -18   2  18       10.25        9.11      8.43 o 
 -16   2  18      146.57      125.11     12.53 o 
 -14   2  18       55.12       60.02     10.95 o 
 -12   2  18      284.31      335.57     16.80 o 
 -10   2  18      870.43      998.07     19.35 o 
  -8   2  18      132.29      135.90     13.54 o 
  -6   2  18      436.02      493.37     19.36 o 
  -4   2  18      680.94      706.12     13.64 o 
 -19   3  18       46.61       39.06      8.56 o 
 -17   3  18       18.60       13.94      8.86 o 
 -15   3  18      170.61      165.70     11.23 o 
 -13   3  18      189.15      172.77     12.23 o 
 -11   3  18       50.58       47.54     10.33 o 
  -9   3  18       44.53       33.35      8.05 o 
  -7   3  18       78.80      104.22      9.57 o 
 -19   1  19        7.28        4.20     12.20 o 
 -17   1  19       69.59      100.48     11.17 o 
 -15   1  19      168.73      206.84     12.22 o 
 -13   1  19       39.12       46.78      9.68 o 
 -11   1  19        0.85       -3.30     10.32 o 
  -9   1  19        0.24       -0.68     11.44 o 
                                                 
